# Supplementary material for: Proton-mediated photoprotection mechanism in photosystem II
Source: Front Plant Sci. 2022 Sep 7;13:934736. doi: 10.3389/fpls.2022.934736 (PMC9490181; doi:10.3389/fpls.2022.934736)
Supplement: Supplementary file 1 [file Data_Sheet_1.ZIP]

Archive with 3 entries (3 files):
- SI-coordinate/coodinates_Figure2.txt
- SI-coordinate/coodinates_Figure3.txt
- SI-coordinate/coodinates_Figure7.txt
