# Supplementary material for: Proton-mediated photoprotection mechanism in photosystem II
Source: Front Plant Sci. 2022 Sep 7;13:934736. doi: 10.3389/fpls.2022.934736 (PMC9490181; doi:10.3389/fpls.2022.934736)
Supplement: Supplementary file 1 [file Data_Sheet_1.ZIP › SI-coordinate/coodinates_Figure2.txt]

TITLE    1 SUPPORTING INFORMATION FOR: PROTON-MEDIATED PHOTOPROTECTION MECHANISM OF ELECTRON ACCEPTOR QUINONE IN PHOTOSYSTEM II
TITLE    2 
TITLE    3 Y.SUGO, H.ISHIKITA       
REMARK 400 
REMARK 400 TABLE OF CONTENTS
REMARK 400 GEOMETRIES OF QM REGION IN Fig. 2(MODEL 1-3) 
REMARK 400 
REMARK 400 MODEL  1:QA neutral (Fig. 2a)
REMARK 400 MODEL  2:QA- (Fig. 2b)
REMARK 400 MODEL  3:QA- without bicarbonate (FIg. 2c)
REMARK 400 
MODEL        1
ATOM   3135  N   HIS A 215     -17.615 -56.875 169.266  1.00 24.69      ACHN N  
ATOM   3136  CA  HIS A 215     -18.583 -57.212 168.233  1.00 24.50      ACHN C  
ATOM   3137  C   HIS A 215     -18.394 -56.360 166.983  1.00 24.82      ACHN C  
ATOM   3138  O   HIS A 215     -18.328 -56.882 165.859  1.00 24.55      ACHN O  
ATOM   3139  ND1 HIS A 215     -21.141 -58.733 167.276  1.00 25.00      ACHN N  
ATOM   3140  CG  HIS A 215     -21.079 -57.463 167.812  1.00 25.09      ACHN C  
ATOM   3141  CB  HIS A 215     -20.019 -57.076 168.788  1.00 24.58      ACHN C  
ATOM   3142  NE2 HIS A 215     -22.834 -57.641 166.427  1.00 24.53      ACHN N  
ATOM   3143  CD2 HIS A 215     -22.145 -56.795 167.270  1.00 22.58      ACHN C  
ATOM   3144  CE1 HIS A 215     -22.197 -58.797 166.445  1.00 25.01      ACHN C  
ATOM   3145  HN  HIS A 215     -17.958 -56.505 170.154  1.00  0.00      ACHN H  
ATOM   3146  HA  HIS A 215     -18.361 -58.230 167.955  1.00  0.00      ACHN H  
ATOM   3147  HD1 HIS A 215     -20.405 -59.433 167.358  1.00  0.00      ACHN H  
ATOM   3148 1HB  HIS A 215     -20.063 -57.702 169.686  1.00  0.00      ACHN H  
ATOM   3149 2HB  HIS A 215     -20.172 -56.046 169.123  1.00  0.00      ACHN H  
ATOM   3150  HD2 HIS A 215     -22.461 -55.778 167.432  1.00  0.00      ACHN H  
ATOM   3151  HE1 HIS A 215     -22.469 -59.666 165.865  1.00  0.00      ACHN H  
ATOM   3689  N   HIS A 252     -16.023 -66.408 163.832  1.00 36.45      ACHN N  
ATOM   3690  CA  HIS A 252     -15.921 -67.415 164.891  1.00 36.42      ACHN C  
ATOM   3691  C   HIS A 252     -14.591 -68.163 164.783  1.00 35.94      ACHN C  
ATOM   3692  O   HIS A 252     -13.957 -68.458 165.800  1.00 35.65      ACHN O  
ATOM   3693  ND1 HIS A 252     -16.946 -69.491 167.108  1.00 39.76      ACHN N  
ATOM   3694  CG  HIS A 252     -17.054 -69.606 165.732  1.00 38.25      ACHN C  
ATOM   3695  CB  HIS A 252     -17.104 -68.418 164.810  1.00 36.71      ACHN C  
ATOM   3696  NE2 HIS A 252     -17.005 -71.631 166.588  1.00 39.13      ACHN N  
ATOM   3697  CD2 HIS A 252     -17.105 -70.936 165.397  1.00 38.51      ACHN C  
ATOM   3698  CE1 HIS A 252     -16.919 -70.714 167.588  1.00 39.96      ACHN C  
ATOM   3699  HN  HIS A 252     -16.749 -66.523 163.123  1.00  0.00      ACHN H  
ATOM   3700  HA  HIS A 252     -15.929 -66.918 165.864  1.00  0.00      ACHN H  
ATOM   3701 1HB  HIS A 252     -18.004 -67.824 165.006  1.00  0.00      ACHN H  
ATOM   3702 2HB  HIS A 252     -17.174 -68.770 163.776  1.00  0.00      ACHN H  
ATOM   3703  HD2 HIS A 252     -17.203 -71.439 164.450  1.00  0.00      ACHN H  
ATOM   3704  HE2 HIS A 252     -17.048 -72.633 166.701  1.00  0.00           H  
ATOM   3705  HE1 HIS A 252     -16.860 -70.974 168.634  1.00  0.00           H  
ATOM   3891  N   SER A 264     -16.061 -68.954 172.128  1.00 44.64      ACHN N  
ATOM   3892  CA  SER A 264     -16.575 -68.111 171.056  1.00 44.30      ACHN C  
ATOM   3893  C   SER A 264     -17.979 -68.563 170.663  1.00 44.11      ACHN C  
ATOM   3894  O   SER A 264     -18.289 -69.757 170.723  1.00 44.00      ACHN O  
ATOM   3895  CB  SER A 264     -15.568 -68.208 169.879  1.00 44.42      ACHN C  
ATOM   3896  OG  SER A 264     -15.899 -67.524 168.699  1.00 44.92      ACHN O  
ATOM   3897  HN  SER A 264     -15.936 -69.936 171.930  1.00  0.00      ACHN H  
ATOM   3898  HA  SER A 264     -16.637 -67.061 171.354  1.00  0.00      ACHN H  
ATOM   3899 1HB  SER A 264     -14.636 -67.782 170.275  1.00  0.00      ACHN H  
ATOM   3900 2HB  SER A 264     -15.385 -69.275 169.691  1.00  0.00      ACHN H  
ATOM   3901  HG1 SER A 264     -16.427 -68.131 168.125  1.00  0.00      ACHN H  
ATOM   4015  N   HIS A 272     -26.018 -62.196 170.137  1.00 28.06      ACHN N  
ATOM   4016  CA  HIS A 272     -26.755 -60.957 170.289  1.00 27.26      ACHN C  
ATOM   4017  C   HIS A 272     -27.555 -60.925 171.576  1.00 26.53      ACHN C  
ATOM   4018  O   HIS A 272     -27.740 -59.856 172.150  1.00 26.71      ACHN O  
ATOM   4019  ND1 HIS A 272     -26.352 -61.007 166.917  1.00 26.75      ACHN N  
ATOM   4020  CG  HIS A 272     -26.825 -60.171 167.908  1.00 27.26      ACHN C  
ATOM   4021  CB  HIS A 272     -27.651 -60.672 169.063  1.00 27.15      ACHN C  
ATOM   4022  NE2 HIS A 272     -25.601 -59.013 166.397  1.00 26.38      ACHN N  
ATOM   4023  CD2 HIS A 272     -26.346 -58.929 167.562  1.00 27.24      ACHN C  
ATOM   4024  CE1 HIS A 272     -25.631 -60.289 166.038  1.00 26.68      ACHN C  
ATOM   4025  HN  HIS A 272     -26.288 -62.859 169.414  1.00  0.00      ACHN H  
ATOM   4026  HA  HIS A 272     -26.039 -60.134 170.371  1.00  0.00      ACHN H  
ATOM   4027  HD1 HIS A 272     -26.523 -62.012 166.857  1.00  0.00      ACHN H  
ATOM   4028 1HB  HIS A 272     -28.208 -61.580 168.814  1.00  0.00      ACHN H  
ATOM   4029 2HB  HIS A 272     -28.395 -59.915 169.331  1.00  0.00      ACHN H  
ATOM   4030  HD2 HIS A 272     -26.517 -57.982 168.052  1.00  0.00      ACHN H  
ATOM   4031  HE1 HIS A 272     -25.168 -60.701 165.155  1.00  0.00      ACHN H  
ATOM  23007  N   HIS D 214     -28.277 -52.862 170.373  1.00 21.94      DCHN N  
ATOM  23008  CA  HIS D 214     -28.085 -53.691 169.188  1.00 22.49      DCHN C  
ATOM  23009  C   HIS D 214     -28.438 -55.144 169.476  1.00 22.57      DCHN C  
ATOM  23010  O   HIS D 214     -29.091 -55.804 168.662  1.00 22.64      DCHN O  
ATOM  23011  ND1 HIS D 214     -27.003 -54.369 166.333  1.00 22.44      DCHN N  
ATOM  23012  CG  HIS D 214     -26.309 -54.435 167.526  1.00 22.88      DCHN C  
ATOM  23013  CB  HIS D 214     -26.619 -53.594 168.714  1.00 22.12      DCHN C  
ATOM  23014  NE2 HIS D 214     -25.528 -55.964 166.093  1.00 22.46      DCHN N  
ATOM  23015  CD2 HIS D 214     -25.398 -55.439 167.354  1.00 22.73      DCHN C  
ATOM  23016  CE1 HIS D 214     -26.512 -55.315 165.504  1.00 23.12      DCHN C  
ATOM  23017  HN  HIS D 214     -27.460 -52.525 170.879  1.00  0.00      DCHN H  
ATOM  23018  HA  HIS D 214     -28.753 -53.333 168.409  1.00  0.00      DCHN H  
ATOM  23019  HD1 HIS D 214     -27.846 -53.828 166.176  1.00  0.00      DCHN H  
ATOM  23020 1HB  HIS D 214     -26.424 -52.530 168.524  1.00  0.00      DCHN H  
ATOM  23021 2HB  HIS D 214     -25.966 -53.889 169.538  1.00  0.00      DCHN H  
ATOM  23022  HD2 HIS D 214     -24.674 -55.822 168.056  1.00  0.00      DCHN H  
ATOM  23023  HE1 HIS D 214     -26.888 -55.532 164.516  1.00  0.00      DCHN H  
ATOM  23707  N   PHE D 261     -30.149 -46.892 162.104  1.00 24.57      DCHN N  
ATOM  23708  CA  PHE D 261     -29.199 -47.423 161.144  1.00 24.89      DCHN C  
ATOM  23709  C   PHE D 261     -29.903 -48.106 159.980  1.00 25.39      DCHN C  
ATOM  23710  O   PHE D 261     -30.943 -48.704 160.123  1.00 26.28      DCHN O  
ATOM  23711  CB  PHE D 261     -28.278 -48.470 161.815  1.00 24.50      DCHN C  
ATOM  23712  CG  PHE D 261     -27.406 -47.906 162.920  1.00 22.88      DCHN C  
ATOM  23713  CD1 PHE D 261     -26.347 -47.043 162.614  1.00 22.78      DCHN C  
ATOM  23714  CE1 PHE D 261     -25.503 -46.550 163.608  1.00 20.88      DCHN C  
ATOM  23715  CZ  PHE D 261     -25.713 -46.916 164.939  1.00 20.86      DCHN C  
ATOM  23716  CD2 PHE D 261     -27.604 -48.260 164.258  1.00 22.22      DCHN C  
ATOM  23717  CE2 PHE D 261     -26.761 -47.776 165.260  1.00 24.46      DCHN C  
ATOM  23718  HN  PHE D 261     -30.469 -47.509 162.839  1.00  0.00      DCHN H  
ATOM  23719  HA  PHE D 261     -28.554 -46.621 160.747  1.00  0.00      DCHN H  
ATOM  23720 1HB  PHE D 261     -28.919 -49.268 162.201  1.00  0.00      DCHN H  
ATOM  23721 2HB  PHE D 261     -27.647 -48.924 161.037  1.00  0.00      DCHN H  
ATOM  23722  HD1 PHE D 261     -26.190 -46.765 161.577  1.00  0.00      DCHN H  
ATOM  23723  HE1 PHE D 261     -24.670 -45.903 163.352  1.00  0.00      DCHN H  
ATOM  23724  HZ  PHE D 261     -25.066 -46.533 165.720  1.00  0.00      DCHN H  
ATOM  23725  HD2 PHE D 261     -28.401 -48.945 164.522  1.00  0.00      DCHN H  
ATOM  23726  HE2 PHE D 261     -26.926 -48.078 166.287  1.00  0.00      DCHN H  
ATOM  23841  N   HIS D 268     -21.812 -51.636 162.597  1.00 22.79      DCHN N  
ATOM  23842  CA  HIS D 268     -20.775 -52.395 163.268  1.00 22.79      DCHN C  
ATOM  23843  C   HIS D 268     -19.455 -51.654 163.346  1.00 21.86      DCHN C  
ATOM  23844  O   HIS D 268     -18.768 -51.756 164.353  1.00 21.51      DCHN O  
ATOM  23845  ND1 HIS D 268     -22.869 -54.815 162.144  1.00 25.06      DCHN N  
ATOM  23846  CG  HIS D 268     -21.787 -54.651 162.986  1.00 23.79      DCHN C  
ATOM  23847  CB  HIS D 268     -20.615 -53.785 162.626  1.00 22.63      DCHN C  
ATOM  23848  NE2 HIS D 268     -23.305 -56.028 163.922  1.00 25.05      DCHN N  
ATOM  23849  CD2 HIS D 268     -22.083 -55.412 164.088  1.00 24.62      DCHN C  
ATOM  23850  CE1 HIS D 268     -23.755 -55.644 162.742  1.00 25.67      DCHN C  
ATOM  23851  HN  HIS D 268     -22.148 -51.930 161.689  1.00  0.00      DCHN H  
ATOM  23852  HA  HIS D 268     -21.081 -52.553 164.310  1.00  0.00      DCHN H  
ATOM  23853  HD1 HIS D 268     -22.991 -54.336 161.253  1.00  0.00      DCHN H  
ATOM  23854 1HB  HIS D 268     -20.520 -53.668 161.540  1.00  0.00      DCHN H  
ATOM  23855 2HB  HIS D 268     -19.690 -54.244 162.989  1.00  0.00      DCHN H  
ATOM  23856  HD2 HIS D 268     -21.482 -55.583 164.969  1.00  0.00      DCHN H  
ATOM  23857  HE1 HIS D 268     -24.689 -55.965 162.307  1.00  0.00      DCHN H  
HETATM42201  C4  PLA    12     -30.940 -49.497 164.844  1.00 23.59      COFA C  
HETATM42202  O1  PLA    12     -31.285 -48.377 164.465  1.00 23.08      COFA O  
HETATM42203  C3  PLA    12     -30.542 -49.693 166.276  1.00 23.80      COFA C  
HETATM42204  C2  PLA    12     -30.031 -50.885 166.633  1.00 22.13      COFA C  
HETATM42205  C1  PLA    12     -29.925 -51.991 165.675  1.00 23.19      COFA C  
HETATM42206  O2  PLA    12     -29.406 -53.060 166.000  1.00 22.96      COFA O  
HETATM42207  C6  PLA    12     -30.487 -51.858 164.310  1.00 24.04      COFA C  
HETATM42208  C5  PLA    12     -30.965 -50.659 163.902  1.00 22.98      COFA C  
HETATM42209  C53 PLA    12     -30.464 -53.102 163.472  1.00 23.29      COFA C  
HETATM42210  C52 PLA    12     -31.543 -50.442 162.534  1.00 23.40      COFA C  
HETATM42211  C7  PLA    12     -30.765 -48.552 167.241  1.00 25.03      COFA C  
HETATM42212  C8  PLA    12     -29.541 -47.701 167.483  1.00 26.10      COFA C  
HETATM42213  C9  PLA    12     -29.360 -46.407 167.176  1.00 26.13      COFA C  
HETATM42214  C10 PLA    12     -30.354 -45.563 166.418  1.00 26.57      COFA C  
HETATM42215  C11 PLA    12     -28.099 -45.713 167.620  1.00 25.98      COFA C  
HETATM42216  C12 PLA    12     -28.365 -44.721 168.751  1.00 25.69      COFA C  
HETATM42217  C13 PLA    12     -27.047 -44.338 169.412  1.00 22.19      COFA C  
HETATM42218  C14 PLA    12     -26.948 -43.573 170.521  1.00 22.41      COFA C  
HETATM42219  C15 PLA    12     -28.165 -43.031 171.220  1.00 21.70      COFA C  
HETATM42220  C16 PLA    12     -25.583 -43.243 171.127  1.00 19.95      COFA C  
HETATM42221  C17 PLA    12     -24.387 -43.673 170.271  1.00 20.26      COFA C  
HETATM42222  C18 PLA    12     -23.104 -43.267 171.000  1.00 19.51      COFA C  
HETATM42223  C19 PLA    12     -22.491 -42.052 170.950  1.00 20.93      COFA C  
HETATM42224  C20 PLA    12     -23.032 -40.918 170.125  1.00 20.06      COFA C  
HETATM42225  C21 PLA    12     -21.208 -41.818 171.770  1.00 19.68      COFA C  
HETATM42226  C22 PLA    12     -20.034 -41.283 170.943  1.00 20.80      COFA C  
HETATM42227  C23 PLA    12     -18.799 -41.166 171.841  1.00 19.29      COFA C  
HETATM42228  C24 PLA    12     -17.532 -41.122 171.366  1.00 21.36      COFA C  
HETATM42229  C25 PLA    12     -17.215 -41.184 169.894  1.00 19.94      COFA C  
HETATM42230  C26 PLA    12     -16.367 -41.017 172.336  1.00 20.26      COFA C  
HETATM42231  C27 PLA    12     -15.733 -39.627 172.210  1.00 20.61      COFA C  
HETATM42232  C28 PLA    12     -16.668 -38.562 172.749  1.00 20.20      COFA C  
HETATM42233  C29 PLA    12     -17.003 -37.464 172.031  1.00 22.46      COFA C  
HETATM42234  C30 PLA    12     -16.453 -37.241 170.652  1.00 24.63      COFA C  
HETATM42235  C31 PLA    12     -17.933 -36.395 172.578  1.00 21.73      COFA C  
HETATM42236  C32 PLA    12     -18.603 -36.776 173.890  1.00 22.01      COFA C  
HETATM42237  C33 PLA    12     -19.439 -35.583 174.302  1.00 24.05      COFA C  
HETATM42238  C34 PLA    12     -19.567 -35.121 175.558  1.00 24.00      COFA C  
HETATM42239  C35 PLA    12     -18.870 -35.748 176.728  1.00 21.94      COFA C  
HETATM42240  C36 PLA    12     -20.431 -33.897 175.781  1.00 24.82      COFA C  
HETATM42241  C37 PLA    12     -21.681 -34.272 176.532  1.00 26.28      COFA C  
HETATM42242  C38 PLA    12     -22.334 -32.979 176.961  1.00 29.35      COFA C  
HETATM42243  C39 PLA    12     -23.347 -32.408 176.313  1.00 28.77      COFA C  
HETATM42244  C40 PLA    12     -23.913 -33.063 175.081  1.00 32.18      COFA C  
HETATM42245  C41 PLA    12     -23.920 -31.105 176.860  1.00 27.02      COFA C  
HETATM42246  C42 PLA    12     -25.279 -31.379 177.495  1.00 26.77      COFA C  
HETATM42247  C43 PLA    12     -26.106 -30.103 177.542  1.00 23.98      COFA C  
HETATM42248  C44 PLA    12     -26.454 -29.489 178.684  1.00 24.47      COFA C  
HETATM42249  C45 PLA    12     -26.035 -30.013 180.036  1.00 22.97      COFA C  
HETATM42250  C46 PLA    12     -27.282 -28.219 178.663  1.00 26.57      COFA C  
HETATM42251  C47 PLA    12     -27.729 -27.814 177.261  1.00 28.16      COFA C  
HETATM42252  C48 PLA    12     -28.856 -26.818 177.428  1.00 29.93      COFA C  
HETATM42253  C49 PLA    12     -28.771 -25.513 177.127  1.00 29.88      COFA C  
HETATM42254  C50 PLA    12     -29.982 -24.659 177.361  1.00 31.66      COFA C  
HETATM42255  C51 PLA    12     -27.530 -24.885 176.568  1.00 29.98      COFA C  
HETATM42321  H2  PLA    12     -29.729 -51.107 167.652  1.00  0.00      COFA H  
HETATM42322 H53A PLA    12     -30.667 -53.985 164.082  1.00  0.00      COFA H  
HETATM42323 H53B PLA    12     -29.467 -53.252 163.036  1.00  0.00      COFA H  
HETATM42324 H53C PLA    12     -31.182 -53.057 162.654  1.00  0.00      COFA H  
HETATM42325 H52A PLA    12     -30.854 -50.754 161.747  1.00  0.00      COFA H  
HETATM42326 H52B PLA    12     -31.787 -49.398 162.365  1.00  0.00      COFA H  
HETATM42327 H52C PLA    12     -32.450 -51.037 162.397  1.00  0.00      COFA H  
HETATM42328  H7A PLA    12     -31.091 -48.992 168.189  1.00  0.00      COFA H  
HETATM42329  H7B PLA    12     -31.589 -47.941 166.876  1.00  0.00      COFA H  
HETATM42330  H8  PLA    12     -28.740 -48.210 168.020  1.00  0.00      COFA H  
HETATM42331 H10A PLA    12     -30.718 -44.725 167.026  1.00  0.00      COFA H  
HETATM42332 H10B PLA    12     -31.221 -46.129 166.076  1.00  0.00      COFA H  
HETATM42333 H10C PLA    12     -29.871 -45.122 165.535  1.00  0.00      COFA H  
HETATM42334 H11A PLA    12     -27.621 -45.162 166.801  1.00  0.00      COFA H  
HETATM42335 H11B PLA    12     -27.389 -46.452 168.006  1.00  0.00      COFA H  
HETATM42336 H12A PLA    12     -28.989 -45.194 169.511  1.00  0.00      COFA H  
HETATM42337 H12B PLA    12     -28.875 -43.824 168.393  1.00  0.00      COFA H  
HETATM42338  H13 PLA    12     -26.168 -44.720 168.920  1.00  0.00      COFA H  
HETATM42339 H15A PLA    12     -29.112 -43.276 170.743  1.00  0.00      COFA H  
HETATM42340 H15B PLA    12     -28.104 -41.944 171.277  1.00  0.00      COFA H  
HETATM42341 H15C PLA    12     -28.202 -43.412 172.241  1.00  0.00      COFA H  
HETATM42342 H16A PLA    12     -25.522 -43.699 172.117  1.00  0.00      COFA H  
HETATM42343 H16B PLA    12     -25.547 -42.164 171.279  1.00  0.00      COFA H  
HETATM42344 H17A PLA    12     -24.422 -43.215 169.284  1.00  0.00      COFA H  
HETATM42345 H17B PLA    12     -24.354 -44.755 170.146  1.00  0.00      COFA H  
HETATM42346  H18 PLA    12     -22.679 -44.040 171.625  1.00  0.00      COFA H  
HETATM42347 H20A PLA    12     -24.023 -41.101 169.717  1.00  0.00      COFA H  
HETATM42348 H20B PLA    12     -22.358 -40.697 169.298  1.00  0.00      COFA H  
HETATM42349 H20C PLA    12     -23.103 -40.025 170.747  1.00  0.00      COFA H  
HETATM42350 H21A PLA    12     -20.921 -42.732 172.289  1.00  0.00      COFA H  
HETATM42351 H21B PLA    12     -21.445 -41.103 172.561  1.00  0.00      COFA H  
HETATM42352 H22A PLA    12     -20.266 -40.288 170.563  1.00  0.00      COFA H  
HETATM42353 H22B PLA    12     -19.849 -41.922 170.087  1.00  0.00      COFA H  
HETATM42354  H23 PLA    12     -18.973 -41.099 172.907  1.00  0.00      COFA H  
HETATM42355 H25A PLA    12     -17.495 -40.246 169.417  1.00  0.00      COFA H  
HETATM42356 H25B PLA    12     -17.738 -41.998 169.401  1.00  0.00      COFA H  
HETATM42357 H25C PLA    12     -16.148 -41.338 169.734  1.00  0.00      COFA H  
HETATM42358 H26A PLA    12     -15.643 -41.798 172.107  1.00  0.00      COFA H  
HETATM42359 H26B PLA    12     -16.691 -41.190 173.364  1.00  0.00      COFA H  
HETATM42360 H27A PLA    12     -15.405 -39.456 171.188  1.00  0.00      COFA H  
HETATM42361 H27B PLA    12     -14.826 -39.609 172.813  1.00  0.00      COFA H  
HETATM42362  H28 PLA    12     -17.036 -38.751 173.744  1.00  0.00      COFA H  
HETATM42363 H30A PLA    12     -16.817 -37.993 169.954  1.00  0.00      COFA H  
HETATM42364 H30B PLA    12     -15.365 -37.264 170.686  1.00  0.00      COFA H  
HETATM42365 H30C PLA    12     -16.738 -36.257 170.281  1.00  0.00      COFA H  
HETATM42366 H31A PLA    12     -18.692 -36.187 171.823  1.00  0.00      COFA H  
HETATM42367 H31B PLA    12     -17.353 -35.478 172.704  1.00  0.00      COFA H  
HETATM42368 H32A PLA    12     -17.869 -37.024 174.645  1.00  0.00      COFA H  
HETATM42369 H32B PLA    12     -19.257 -37.639 173.758  1.00  0.00      COFA H  
HETATM42370  H33 PLA    12     -19.982 -35.101 173.511  1.00  0.00      COFA H  
HETATM42371 H35A PLA    12     -17.891 -36.162 176.506  1.00  0.00      COFA H  
HETATM42372 H35B PLA    12     -19.489 -36.517 177.189  1.00  0.00      COFA H  
HETATM42373 H35C PLA    12     -18.688 -34.985 177.482  1.00  0.00      COFA H  
HETATM42374 H36A PLA    12     -20.685 -33.414 174.837  1.00  0.00      COFA H  
HETATM42375 H36B PLA    12     -19.848 -33.165 176.338  1.00  0.00      COFA H  
HETATM42376 H37A PLA    12     -21.415 -34.814 177.436  1.00  0.00      COFA H  
HETATM42377 H37B PLA    12     -22.328 -34.940 175.965  1.00  0.00      COFA H  
HETATM42378  H38 PLA    12     -21.924 -32.506 177.842  1.00  0.00      COFA H  
HETATM42379 H40A PLA    12     -24.749 -33.701 175.359  1.00  0.00      COFA H  
HETATM42380 H40B PLA    12     -23.190 -33.639 174.507  1.00  0.00      COFA H  
HETATM42381 H40C PLA    12     -24.292 -32.293 174.410  1.00  0.00      COFA H  
HETATM42382 H41A PLA    12     -23.999 -30.391 176.049  1.00  0.00      COFA H  
HETATM42383 H41B PLA    12     -23.254 -30.649 177.596  1.00  0.00      COFA H  
HETATM42384 H42A PLA    12     -25.138 -31.853 178.464  1.00  0.00      COFA H  
HETATM42385 H42B PLA    12     -25.837 -32.092 176.893  1.00  0.00      COFA H  
HETATM42386  H43 PLA    12     -26.374 -29.735 176.566  1.00  0.00      COFA H  
HETATM42387 H45A PLA    12     -24.987 -29.780 180.225  1.00  0.00      COFA H  
HETATM42388 H45B PLA    12     -26.181 -31.083 180.145  1.00  0.00      COFA H  
HETATM42389 H45C PLA    12     -26.610 -29.536 180.832  1.00  0.00      COFA H  
HETATM42390 H46A PLA    12     -26.701 -27.415 179.118  1.00  0.00      COFA H  
HETATM42391 H46B PLA    12     -28.144 -28.378 179.313  1.00  0.00      COFA H  
HETATM42392 H47A PLA    12     -28.190 -28.649 176.735  1.00  0.00      COFA H  
HETATM42393 H47B PLA    12     -26.883 -27.480 176.669  1.00  0.00      COFA H  
HETATM42394  H48 PLA    12     -29.775 -27.218 177.833  1.00  0.00      COFA H  
HETATM42395 H50A PLA    12     -30.818 -25.219 177.781  1.00  0.00      COFA H  
HETATM42396 H50B PLA    12     -30.310 -24.197 176.431  1.00  0.00      COFA H  
HETATM42397 H50C PLA    12     -29.722 -23.875 178.068  1.00  0.00      COFA H  
HETATM42398 H51A PLA    12     -26.863 -25.553 176.034  1.00  0.00      COFA H  
HETATM42399 H51B PLA    12     -26.969 -24.421 177.379  1.00  0.00      COFA H  
HETATM42400 H51C PLA    12     -27.801 -24.098 175.865  1.00  0.00      COFA H  
HETATM42473  C4  PLA    13     -18.748 -61.512 167.612  1.00 69.14      COFA C  
HETATM42474  O1  PLA    13     -18.995 -60.370 167.216  1.00 69.06      COFA O  
HETATM42475  C3  PLA    13     -18.520 -61.776 169.070  1.00 69.69      COFA C  
HETATM42476  C2  PLA    13     -18.292 -63.058 169.397  1.00 69.24      COFA C  
HETATM42477  C1  PLA    13     -18.178 -64.139 168.395  1.00 69.21      COFA C  
HETATM42478  O2  PLA    13     -17.857 -65.257 168.773  1.00 68.98      COFA O  
HETATM42479  C6  PLA    13     -18.467 -63.863 166.959  1.00 69.03      COFA C  
HETATM42480  C5  PLA    13     -18.752 -62.591 166.598  1.00 69.11      COFA C  
HETATM42481  C53 PLA    13     -18.472 -65.033 166.032  1.00 68.75      COFA C  
HETATM42482  C52 PLA    13     -19.159 -62.167 165.212  1.00 68.37      COFA C  
HETATM42483  C7  PLA    13     -18.579 -60.609 170.066  1.00 70.30      COFA C  
HETATM42484  C8  PLA    13     -18.838 -60.958 171.530  1.00 71.52      COFA C  
HETATM42485  C9  PLA    13     -17.959 -61.547 172.353  1.00 72.16      COFA C  
HETATM42486  C10 PLA    13     -16.603 -61.871 171.826  1.00 72.09      COFA C  
HETATM42487  C11 PLA    13     -18.285 -61.962 173.772  1.00 73.27      COFA C  
HETATM42488  C12 PLA    13     -17.790 -63.354 174.219  1.00 74.49      COFA C  
HETATM42489  C13 PLA    13     -16.663 -63.280 175.225  1.00 75.77      COFA C  
HETATM42490  C14 PLA    13     -16.751 -63.758 176.480  1.00 76.75      COFA C  
HETATM42491  C15 PLA    13     -18.003 -64.423 176.996  1.00 76.77      COFA C  
HETATM42492  C16 PLA    13     -15.545 -63.609 177.381  1.00 77.24      COFA C  
HETATM42493  C17 PLA    13     -14.827 -64.947 177.510  1.00 77.80      COFA C  
HETATM42494  C18 PLA    13     -13.354 -64.778 177.224  1.00 78.17      COFA C  
HETATM42495  C19 PLA    13     -12.424 -64.686 178.193  1.00 78.44      COFA C  
HETATM42496  C20 PLA    13     -12.803 -64.748 179.652  1.00 78.62      COFA C  
HETATM42497  C21 PLA    13     -10.981 -64.530 177.758  1.00 78.30      COFA C  
HETATM42498  C22 PLA    13     -10.122 -63.772 178.766  1.00 77.98      COFA C  
HETATM42499  C23 PLA    13      -9.250 -64.746 179.523  1.00 77.60      COFA C  
HETATM42500  C24 PLA    13      -8.007 -65.092 179.145  1.00 77.02      COFA C  
HETATM42501  C25 PLA    13      -7.360 -64.533 177.905  1.00 76.90      COFA C  
HETATM42502  C26 PLA    13      -7.264 -66.090 180.006  1.00 76.49      COFA C  
HETATM42503  C27 PLA    13      -6.079 -65.447 180.716  1.00 75.08      COFA C  
HETATM42504  C28 PLA    13      -4.826 -66.092 180.174  1.00 73.52      COFA C  
HETATM42505  C29 PLA    13      -3.593 -65.778 180.595  1.00 71.90      COFA C  
HETATM42506  C30 PLA    13      -3.370 -64.737 181.658  1.00 71.87      COFA C  
HETATM42507  C31 PLA    13      -2.418 -66.495 179.974  1.00 70.47      COFA C  
HETATM42508  C32 PLA    13      -1.963 -67.602 180.909  1.00 68.61      COFA C  
HETATM42509  C33 PLA    13      -0.764 -68.326 180.341  1.00 67.50      COFA C  
HETATM42510  C34 PLA    13      -0.650 -69.659 180.456  1.00 66.32      COFA C  
HETATM42511  C35 PLA    13      -1.728 -70.450 181.144  1.00 66.27      COFA C  
HETATM42512  C36 PLA    13       0.560 -70.366 179.889  1.00 65.13      COFA C  
HETATM42513  C37 PLA    13       0.106 -71.330 178.797  1.00 64.14      COFA C  
HETATM42514  C38 PLA    13       1.276 -72.095 178.222  1.00 62.71      COFA C  
HETATM42515  C39 PLA    13       1.216 -72.657 177.002  1.00 61.91      COFA C  
HETATM42516  C40 PLA    13      -0.028 -72.545 176.160  1.00 62.26      COFA C  
HETATM42517  C41 PLA    13       2.415 -73.416 176.477  1.00 60.86      COFA C  
HETATM42518  C42 PLA    13       2.952 -72.782 175.195  1.00 59.70      COFA C  
HETATM42519  C43 PLA    13       3.857 -71.623 175.549  1.00 58.39      COFA C  
HETATM42520  C44 PLA    13       4.895 -71.233 174.787  1.00 57.22      COFA C  
HETATM42521  C45 PLA    13       5.232 -71.930 173.500  1.00 57.48      COFA C  
HETATM42522  C46 PLA    13       5.736 -70.060 175.234  1.00 55.84      COFA C  
HETATM42523  C47 PLA    13       6.932 -70.540 176.044  1.00 53.98      COFA C  
HETATM42524  C48 PLA    13       7.913 -69.400 176.175  1.00 53.27      COFA C  
HETATM42525  C49 PLA    13       8.690 -69.212 177.261  1.00 53.26      COFA C  
HETATM42526  C50 PLA    13       9.634 -68.044 177.280  1.00 52.46      COFA C  
HETATM42527  C51 PLA    13       8.636 -70.133 178.452  1.00 52.51      COFA C  
HETATM42593  H2  PLA    13     -18.187 -63.383 170.423  1.00  0.00      COFA H  
HETATM42594 H53A PLA    13     -19.497 -65.381 165.853  1.00  0.00      COFA H  
HETATM42595 H53B PLA    13     -17.931 -65.860 166.486  1.00  0.00      COFA H  
HETATM42596 H53C PLA    13     -18.040 -64.786 165.063  1.00  0.00      COFA H  
HETATM42597 H52A PLA    13     -18.530 -61.355 164.836  1.00  0.00      COFA H  
HETATM42598 H52B PLA    13     -20.186 -61.782 165.210  1.00  0.00      COFA H  
HETATM42599 H52C PLA    13     -19.127 -62.999 164.510  1.00  0.00      COFA H  
HETATM42600  H7A PLA    13     -19.341 -59.908 169.714  1.00  0.00      COFA H  
HETATM42601  H7B PLA    13     -17.642 -60.043 169.975  1.00  0.00      COFA H  
HETATM42602  H8  PLA    13     -19.829 -60.730 171.917  1.00  0.00      COFA H  
HETATM42603 H10A PLA    13     -15.819 -61.813 172.586  1.00  0.00      COFA H  
HETATM42604 H10B PLA    13     -16.324 -61.276 170.957  1.00  0.00      COFA H  
HETATM42605 H10C PLA    13     -16.658 -62.878 171.436  1.00  0.00      COFA H  
HETATM42606 H11A PLA    13     -19.368 -61.932 173.926  1.00  0.00      COFA H  
HETATM42607 H11B PLA    13     -17.852 -61.253 174.487  1.00  0.00      COFA H  
HETATM42608 H12A PLA    13     -17.502 -63.993 173.383  1.00  0.00      COFA H  
HETATM42609 H12B PLA    13     -18.606 -63.886 174.685  1.00  0.00      COFA H  
HETATM42610  H13 PLA    13     -15.751 -62.813 174.885  1.00  0.00      COFA H  
HETATM42611 H15A PLA    13     -18.208 -65.343 176.447  1.00  0.00      COFA H  
HETATM42612 H15B PLA    13     -18.865 -63.759 176.918  1.00  0.00      COFA H  
HETATM42613 H15C PLA    13     -17.891 -64.686 178.048  1.00  0.00      COFA H  
HETATM42614 H16A PLA    13     -15.861 -63.243 178.360  1.00  0.00      COFA H  
HETATM42615 H16B PLA    13     -14.880 -62.839 176.985  1.00  0.00      COFA H  
HETATM42616 H17A PLA    13     -15.195 -65.660 176.769  1.00  0.00      COFA H  
HETATM42617 H17B PLA    13     -15.063 -65.406 178.466  1.00  0.00      COFA H  
HETATM42618  H18 PLA    13     -13.073 -64.724 176.182  1.00  0.00      COFA H  
HETATM42619 H20A PLA    13     -13.557 -65.499 179.874  1.00  0.00      COFA H  
HETATM42620 H20B PLA    13     -13.162 -63.777 179.994  1.00  0.00      COFA H  
HETATM42621 H20C PLA    13     -11.953 -65.025 180.273  1.00  0.00      COFA H  
HETATM42622 H21A PLA    13     -10.957 -64.000 176.805  1.00  0.00      COFA H  
HETATM42623 H21B PLA    13     -10.568 -65.520 177.556  1.00  0.00      COFA H  
HETATM42624 H22A PLA    13     -10.702 -63.193 179.485  1.00  0.00      COFA H  
HETATM42625 H22B PLA    13      -9.475 -63.065 178.253  1.00  0.00      COFA H  
HETATM42626  H23 PLA    13      -9.689 -65.181 180.409  1.00  0.00      COFA H  
HETATM42627 H25A PLA    13      -6.751 -63.676 178.179  1.00  0.00      COFA H  
HETATM42628 H25B PLA    13      -8.066 -64.234 177.134  1.00  0.00      COFA H  
HETATM42629 H25C PLA    13      -6.703 -65.280 177.462  1.00  0.00      COFA H  
HETATM42630 H26A PLA    13      -7.009 -66.949 179.385  1.00  0.00      COFA H  
HETATM42631 H26B PLA    13      -7.928 -66.504 180.749  1.00  0.00      COFA H  
HETATM42632 H27A PLA    13      -6.135 -65.621 181.792  1.00  0.00      COFA H  
HETATM42633 H27B PLA    13      -6.047 -64.367 180.565  1.00  0.00      COFA H  
HETATM42634  H28 PLA    13      -4.927 -66.846 179.407  1.00  0.00      COFA H  
HETATM42635 H30A PLA    13      -3.613 -65.167 182.626  1.00  0.00      COFA H  
HETATM42636 H30B PLA    13      -3.986 -63.850 181.517  1.00  0.00      COFA H  
HETATM42637 H30C PLA    13      -2.329 -64.429 181.721  1.00  0.00      COFA H  
HETATM42638 H31A PLA    13      -1.615 -65.792 179.789  1.00  0.00      COFA H  
HETATM42639 H31B PLA    13      -2.692 -66.915 179.005  1.00  0.00      COFA H  
HETATM42640 H32A PLA    13      -2.816 -68.240 181.130  1.00  0.00      COFA H  
HETATM42641 H32B PLA    13      -1.657 -67.166 181.861  1.00  0.00      COFA H  
HETATM42642  H33 PLA    13       0.003 -67.733 179.862  1.00  0.00      COFA H  
HETATM42643 H35A PLA    13      -2.673 -70.387 180.606  1.00  0.00      COFA H  
HETATM42644 H35B PLA    13      -1.863 -70.092 182.164  1.00  0.00      COFA H  
HETATM42645 H35C PLA    13      -1.471 -71.504 181.199  1.00  0.00      COFA H  
HETATM42646 H36A PLA    13       1.050 -70.905 180.703  1.00  0.00      COFA H  
HETATM42647 H36B PLA    13       1.285 -69.646 179.507  1.00  0.00      COFA H  
HETATM42648 H37A PLA    13      -0.392 -70.740 178.028  1.00  0.00      COFA H  
HETATM42649 H37B PLA    13      -0.618 -72.041 179.185  1.00  0.00      COFA H  
HETATM42650  H38 PLA    13       2.160 -72.187 178.838  1.00  0.00      COFA H  
HETATM42651 H40A PLA    13       0.099 -71.767 175.406  1.00  0.00      COFA H  
HETATM42652 H40B PLA    13      -0.937 -72.316 176.710  1.00  0.00      COFA H  
HETATM42653 H40C PLA    13      -0.221 -73.484 175.652  1.00  0.00      COFA H  
HETATM42654 H41A PLA    13       2.092 -74.439 176.283  1.00  0.00      COFA H  
HETATM42655 H41B PLA    13       3.199 -73.494 177.233  1.00  0.00      COFA H  
HETATM42656 H42A PLA    13       2.154 -72.440 174.536  1.00  0.00      COFA H  
HETATM42657 H42B PLA    13       3.515 -73.538 174.650  1.00  0.00      COFA H  
HETATM42658  H43 PLA    13       3.626 -71.085 176.459  1.00  0.00      COFA H  
HETATM42659 H45A PLA    13       4.337 -72.240 172.965  1.00  0.00      COFA H  
HETATM42660 H45B PLA    13       5.820 -72.814 173.731  1.00  0.00      COFA H  
HETATM42661 H45C PLA    13       5.810 -71.284 172.839  1.00  0.00      COFA H  
HETATM42662 H46A PLA    13       5.121 -69.389 175.823  1.00  0.00      COFA H  
HETATM42663 H46B PLA    13       6.042 -69.508 174.350  1.00  0.00      COFA H  
HETATM42664 H47A PLA    13       7.441 -71.358 175.532  1.00  0.00      COFA H  
HETATM42665 H47B PLA    13       6.587 -70.913 177.008  1.00  0.00      COFA H  
HETATM42666  H48 PLA    13       7.993 -68.721 175.337  1.00  0.00      COFA H  
HETATM42667 H50A PLA    13       9.348 -67.346 178.066  1.00  0.00      COFA H  
HETATM42668 H50B PLA    13       9.658 -67.499 176.335  1.00  0.00      COFA H  
HETATM42669 H50C PLA    13      10.646 -68.350 177.520  1.00  0.00      COFA H  
HETATM42670 H51A PLA    13       8.372 -71.158 178.197  1.00  0.00      COFA H  
HETATM42671 H51B PLA    13       7.936 -69.753 179.197  1.00  0.00      COFA H  
HETATM42672 H51C PLA    13       9.623 -70.181 178.915  1.00  0.00      COFA H  
HETATM41921 FE   FE     10     -24.524 -57.541 165.162  1.00 26.63      COFAFe2+
HETATM42059  C   BCT    11     -25.186 -58.613 163.032  1.00 40.47      COFA C  
HETATM42060  O1  BCT    11     -25.787 -57.561 163.437  1.00 39.89      COFA O  
HETATM42061  O2  BCT    11     -25.577 -59.200 161.890  1.00 42.00      COFA O  
HETATM42062  O3  BCT    11     -24.231 -59.138 163.662  1.00 39.12      COFA O1-
HETATM42128  HO2 BCT    11     -26.321 -58.711 161.498  1.00  0.00      COFA H
ENDMOL
MODEL        2
ATOM   3135  N   HIS A 215     -17.615 -56.875 169.266  1.00 24.69      ACHN N  
ATOM   3136  CA  HIS A 215     -18.583 -57.212 168.233  1.00 24.50      ACHN C  
ATOM   3137  C   HIS A 215     -18.394 -56.360 166.983  1.00 24.82      ACHN C  
ATOM   3138  O   HIS A 215     -18.328 -56.882 165.859  1.00 24.55      ACHN O  
ATOM   3139  ND1 HIS A 215     -21.154 -58.727 167.266  1.00 25.00      ACHN N  
ATOM   3140  CG  HIS A 215     -21.085 -57.459 167.806  1.00 25.09      ACHN C  
ATOM   3141  CB  HIS A 215     -20.022 -57.078 168.782  1.00 24.58      ACHN C  
ATOM   3142  NE2 HIS A 215     -22.853 -57.628 166.434  1.00 24.53      ACHN N  
ATOM   3143  CD2 HIS A 215     -22.155 -56.787 167.273  1.00 22.58      ACHN C  
ATOM   3144  CE1 HIS A 215     -22.218 -58.785 166.444  1.00 25.01      ACHN C  
ATOM   3145  HN  HIS A 215     -17.962 -56.507 170.154  1.00  0.00      ACHN H  
ATOM   3146  HA  HIS A 215     -18.359 -58.229 167.955  1.00  0.00      ACHN H  
ATOM   3147  HD1 HIS A 215     -20.417 -59.430 167.341  1.00  0.00      ACHN H  
ATOM   3148 1HB  HIS A 215     -20.068 -57.707 169.678  1.00  0.00      ACHN H  
ATOM   3149 2HB  HIS A 215     -20.175 -56.049 169.121  1.00  0.00      ACHN H  
ATOM   3150  HD2 HIS A 215     -22.472 -55.772 167.443  1.00  0.00      ACHN H  
ATOM   3151  HE1 HIS A 215     -22.497 -59.652 165.864  1.00  0.00      ACHN H  
ATOM   3689  N   HIS A 252     -16.023 -66.408 163.832  1.00 36.45      ACHN N  
ATOM   3690  CA  HIS A 252     -15.921 -67.415 164.891  1.00 36.42      ACHN C  
ATOM   3691  C   HIS A 252     -14.591 -68.163 164.783  1.00 35.94      ACHN C  
ATOM   3692  O   HIS A 252     -13.957 -68.458 165.800  1.00 35.65      ACHN O  
ATOM   3693  ND1 HIS A 252     -16.947 -69.492 167.107  1.00 39.76      ACHN N  
ATOM   3694  CG  HIS A 252     -17.056 -69.605 165.732  1.00 38.25      ACHN C  
ATOM   3695  CB  HIS A 252     -17.105 -68.415 164.811  1.00 36.71      ACHN C  
ATOM   3696  NE2 HIS A 252     -17.007 -71.632 166.586  1.00 39.13      ACHN N  
ATOM   3697  CD2 HIS A 252     -17.107 -70.935 165.396  1.00 38.51      ACHN C  
ATOM   3698  CE1 HIS A 252     -16.921 -70.714 167.587  1.00 39.96      ACHN C  
ATOM   3699  HN  HIS A 252     -16.756 -66.517 163.128  1.00  0.00      ACHN H  
ATOM   3700  HA  HIS A 252     -15.929 -66.917 165.864  1.00  0.00      ACHN H  
ATOM   3701 1HB  HIS A 252     -18.003 -67.819 165.012  1.00  0.00      ACHN H  
ATOM   3702 2HB  HIS A 252     -17.179 -68.766 163.777  1.00  0.00      ACHN H  
ATOM   3703  HD2 HIS A 252     -17.206 -71.437 164.449  1.00  0.00      ACHN H  
ATOM   3704  HE2 HIS A 252     -17.054 -72.633 166.698  1.00  0.00           H  
ATOM   3705  HE1 HIS A 252     -16.862 -70.973 168.633  1.00  0.00           H  
ATOM   3891  N   SER A 264     -16.061 -68.954 172.128  1.00 44.64      ACHN N  
ATOM   3892  CA  SER A 264     -16.575 -68.111 171.056  1.00 44.30      ACHN C  
ATOM   3893  C   SER A 264     -17.979 -68.563 170.663  1.00 44.11      ACHN C  
ATOM   3894  O   SER A 264     -18.289 -69.757 170.723  1.00 44.00      ACHN O  
ATOM   3895  CB  SER A 264     -15.564 -68.211 169.882  1.00 44.42      ACHN C  
ATOM   3896  OG  SER A 264     -15.882 -67.530 168.700  1.00 44.92      ACHN O  
ATOM   3897  HN  SER A 264     -15.938 -69.936 171.929  1.00  0.00      ACHN H  
ATOM   3898  HA  SER A 264     -16.637 -67.060 171.353  1.00  0.00      ACHN H  
ATOM   3899 1HB  SER A 264     -14.633 -67.788 170.283  1.00  0.00      ACHN H  
ATOM   3900 2HB  SER A 264     -15.382 -69.280 169.698  1.00  0.00      ACHN H  
ATOM   3901  HG1 SER A 264     -16.424 -68.126 168.129  1.00  0.00      ACHN H  
ATOM   4015  N   HIS A 272     -26.018 -62.196 170.137  1.00 28.06      ACHN N  
ATOM   4016  CA  HIS A 272     -26.755 -60.957 170.289  1.00 27.26      ACHN C  
ATOM   4017  C   HIS A 272     -27.555 -60.925 171.576  1.00 26.53      ACHN C  
ATOM   4018  O   HIS A 272     -27.740 -59.856 172.150  1.00 26.71      ACHN O  
ATOM   4019  ND1 HIS A 272     -26.335 -60.998 166.929  1.00 26.75      ACHN N  
ATOM   4020  CG  HIS A 272     -26.825 -60.161 167.911  1.00 27.26      ACHN C  
ATOM   4021  CB  HIS A 272     -27.650 -60.667 169.064  1.00 27.15      ACHN C  
ATOM   4022  NE2 HIS A 272     -25.613 -58.996 166.398  1.00 26.38      ACHN N  
ATOM   4023  CD2 HIS A 272     -26.362 -58.915 167.560  1.00 27.24      ACHN C  
ATOM   4024  CE1 HIS A 272     -25.622 -60.273 166.047  1.00 26.68      ACHN C  
ATOM   4025  HN  HIS A 272     -26.285 -62.854 169.408  1.00  0.00      ACHN H  
ATOM   4026  HA  HIS A 272     -26.038 -60.134 170.371  1.00  0.00      ACHN H  
ATOM   4027  HD1 HIS A 272     -26.502 -62.003 166.866  1.00  0.00      ACHN H  
ATOM   4028 1HB  HIS A 272     -28.207 -61.575 168.810  1.00  0.00      ACHN H  
ATOM   4029 2HB  HIS A 272     -28.395 -59.912 169.334  1.00  0.00      ACHN H  
ATOM   4030  HD2 HIS A 272     -26.551 -57.965 168.039  1.00  0.00      ACHN H  
ATOM   4031  HE1 HIS A 272     -25.152 -60.682 165.166  1.00  0.00      ACHN H  
ATOM  23007  N   HIS D 214     -28.277 -52.862 170.373  1.00 21.94      DCHN N  
ATOM  23008  CA  HIS D 214     -28.085 -53.691 169.188  1.00 22.49      DCHN C  
ATOM  23009  C   HIS D 214     -28.438 -55.144 169.476  1.00 22.57      DCHN C  
ATOM  23010  O   HIS D 214     -29.091 -55.804 168.662  1.00 22.64      DCHN O  
ATOM  23011  ND1 HIS D 214     -27.050 -54.333 166.323  1.00 22.44      DCHN N  
ATOM  23012  CG  HIS D 214     -26.335 -54.405 167.499  1.00 22.88      DCHN C  
ATOM  23013  CB  HIS D 214     -26.625 -53.581 168.703  1.00 22.12      DCHN C  
ATOM  23014  NE2 HIS D 214     -25.568 -55.928 166.053  1.00 22.46      DCHN N  
ATOM  23015  CD2 HIS D 214     -25.422 -55.406 167.313  1.00 22.73      DCHN C  
ATOM  23016  CE1 HIS D 214     -26.566 -55.271 165.486  1.00 23.12      DCHN C  
ATOM  23017  HN  HIS D 214     -27.459 -52.509 170.863  1.00  0.00      DCHN H  
ATOM  23018  HA  HIS D 214     -28.759 -53.330 168.413  1.00  0.00      DCHN H  
ATOM  23019  HD1 HIS D 214     -27.914 -53.782 166.172  1.00  0.00      DCHN H  
ATOM  23020 1HB  HIS D 214     -26.443 -52.515 168.522  1.00  0.00      DCHN H  
ATOM  23021 2HB  HIS D 214     -25.959 -53.886 169.515  1.00  0.00      DCHN H  
ATOM  23022  HD2 HIS D 214     -24.691 -55.790 168.008  1.00  0.00      DCHN H  
ATOM  23023  HE1 HIS D 214     -26.960 -55.479 164.503  1.00  0.00      DCHN H  
ATOM  23707  N   PHE D 261     -30.164 -46.902 162.111  1.00 24.57      DCHN N  
ATOM  23708  CA  PHE D 261     -29.221 -47.444 161.157  1.00 24.89      DCHN C  
ATOM  23709  C   PHE D 261     -29.918 -48.104 159.975  1.00 25.39      DCHN C  
ATOM  23710  O   PHE D 261     -30.971 -48.682 160.083  1.00 26.28      DCHN O  
ATOM  23711  CB  PHE D 261     -28.330 -48.518 161.827  1.00 24.50      DCHN C  
ATOM  23712  CG  PHE D 261     -27.419 -47.961 162.902  1.00 22.88      DCHN C  
ATOM  23713  CD1 PHE D 261     -26.286 -47.223 162.542  1.00 22.78      DCHN C  
ATOM  23714  CE1 PHE D 261     -25.412 -46.715 163.503  1.00 20.88      DCHN C  
ATOM  23715  CZ  PHE D 261     -25.663 -46.957 164.855  1.00 20.86      DCHN C  
ATOM  23716  CD2 PHE D 261     -27.658 -48.193 164.260  1.00 22.22      DCHN C  
ATOM  23717  CE2 PHE D 261     -26.778 -47.705 165.226  1.00 24.46      DCHN C  
ATOM  23718  HN  PHE D 261     -30.492 -47.510 162.865  1.00  0.00      DCHN H  
ATOM  23719  HA  PHE D 261     -28.547 -46.659 160.765  1.00  0.00      DCHN H  
ATOM  23720 1HB  PHE D 261     -28.993 -49.282 162.241  1.00  0.00      DCHN H  
ATOM  23721 2HB  PHE D 261     -27.726 -49.004 161.046  1.00  0.00      DCHN H  
ATOM  23722  HD1 PHE D 261     -26.094 -47.071 161.485  1.00  0.00      DCHN H  
ATOM  23723  HE1 PHE D 261     -24.523 -46.166 163.209  1.00  0.00      DCHN H  
ATOM  23724  HZ  PHE D 261     -24.993 -46.569 165.614  1.00  0.00      DCHN H  
ATOM  23725  HD2 PHE D 261     -28.521 -48.770 164.570  1.00  0.00      DCHN H  
ATOM  23726  HE2 PHE D 261     -26.973 -47.916 166.270  1.00  0.00      DCHN H  
ATOM  23841  N   HIS D 268     -21.812 -51.636 162.597  1.00 22.79      DCHN N  
ATOM  23842  CA  HIS D 268     -20.775 -52.395 163.268  1.00 22.79      DCHN C  
ATOM  23843  C   HIS D 268     -19.455 -51.654 163.346  1.00 21.86      DCHN C  
ATOM  23844  O   HIS D 268     -18.768 -51.756 164.353  1.00 21.51      DCHN O  
ATOM  23845  ND1 HIS D 268     -22.876 -54.796 162.149  1.00 25.06      DCHN N  
ATOM  23846  CG  HIS D 268     -21.784 -54.651 162.981  1.00 23.79      DCHN C  
ATOM  23847  CB  HIS D 268     -20.612 -53.784 162.624  1.00 22.63      DCHN C  
ATOM  23848  NE2 HIS D 268     -23.303 -56.025 163.917  1.00 25.05      DCHN N  
ATOM  23849  CD2 HIS D 268     -22.075 -55.423 164.077  1.00 24.62      DCHN C  
ATOM  23850  CE1 HIS D 268     -23.763 -55.624 162.748  1.00 25.67      DCHN C  
ATOM  23851  HN  HIS D 268     -22.159 -51.935 161.695  1.00  0.00      DCHN H  
ATOM  23852  HA  HIS D 268     -21.082 -52.554 164.309  1.00  0.00      DCHN H  
ATOM  23853  HD1 HIS D 268     -23.007 -54.301 161.267  1.00  0.00      DCHN H  
ATOM  23854 1HB  HIS D 268     -20.515 -53.664 161.538  1.00  0.00      DCHN H  
ATOM  23855 2HB  HIS D 268     -19.687 -54.243 162.988  1.00  0.00      DCHN H  
ATOM  23856  HD2 HIS D 268     -21.467 -55.608 164.951  1.00  0.00      DCHN H  
ATOM  23857  HE1 HIS D 268     -24.707 -55.928 162.321  1.00  0.00      DCHN H  
HETATM42201  C4  PLA    12     -30.915 -49.487 164.788  1.00 23.59      COFA C  
HETATM42202  O1  PLA    12     -31.292 -48.338 164.394  1.00 23.08      COFA O  
HETATM42203  C3  PLA    12     -30.504 -49.692 166.177  1.00 23.80      COFA C  
HETATM42204  C2  PLA    12     -29.989 -50.900 166.557  1.00 22.13      COFA C  
HETATM42205  C1  PLA    12     -29.889 -52.012 165.647  1.00 23.19      COFA C  
HETATM42206  O2  PLA    12     -29.392 -53.124 165.999  1.00 22.96      COFA O  
HETATM42207  C6  PLA    12     -30.433 -51.859 164.308  1.00 24.04      COFA C  
HETATM42208  C5  PLA    12     -30.924 -50.644 163.891  1.00 22.98      COFA C  
HETATM42209  C53 PLA    12     -30.421 -53.097 163.453  1.00 23.29      COFA C  
HETATM42210  C52 PLA    12     -31.523 -50.468 162.521  1.00 23.40      COFA C  
HETATM42211  C7  PLA    12     -30.732 -48.570 167.171  1.00 25.03      COFA C  
HETATM42212  C8  PLA    12     -29.526 -47.712 167.452  1.00 26.10      COFA C  
HETATM42213  C9  PLA    12     -29.348 -46.413 167.168  1.00 26.13      COFA C  
HETATM42214  C10 PLA    12     -30.353 -45.571 166.419  1.00 26.57      COFA C  
HETATM42215  C11 PLA    12     -28.094 -45.715 167.623  1.00 25.98      COFA C  
HETATM42216  C12 PLA    12     -28.365 -44.721 168.751  1.00 25.69      COFA C  
HETATM42217  C13 PLA    12     -27.047 -44.338 169.412  1.00 22.19      COFA C  
HETATM42218  C14 PLA    12     -26.948 -43.573 170.521  1.00 22.41      COFA C  
HETATM42219  C15 PLA    12     -28.165 -43.031 171.220  1.00 21.70      COFA C  
HETATM42220  C16 PLA    12     -25.583 -43.243 171.127  1.00 19.95      COFA C  
HETATM42221  C17 PLA    12     -24.387 -43.673 170.271  1.00 20.26      COFA C  
HETATM42222  C18 PLA    12     -23.104 -43.267 171.000  1.00 19.51      COFA C  
HETATM42223  C19 PLA    12     -22.491 -42.052 170.950  1.00 20.93      COFA C  
HETATM42224  C20 PLA    12     -23.032 -40.918 170.125  1.00 20.06      COFA C  
HETATM42225  C21 PLA    12     -21.208 -41.818 171.770  1.00 19.68      COFA C  
HETATM42226  C22 PLA    12     -20.034 -41.283 170.943  1.00 20.80      COFA C  
HETATM42227  C23 PLA    12     -18.799 -41.166 171.841  1.00 19.29      COFA C  
HETATM42228  C24 PLA    12     -17.532 -41.122 171.366  1.00 21.36      COFA C  
HETATM42229  C25 PLA    12     -17.215 -41.184 169.894  1.00 19.94      COFA C  
HETATM42230  C26 PLA    12     -16.367 -41.017 172.336  1.00 20.26      COFA C  
HETATM42231  C27 PLA    12     -15.733 -39.627 172.210  1.00 20.61      COFA C  
HETATM42232  C28 PLA    12     -16.668 -38.562 172.749  1.00 20.20      COFA C  
HETATM42233  C29 PLA    12     -17.003 -37.464 172.031  1.00 22.46      COFA C  
HETATM42234  C30 PLA    12     -16.453 -37.241 170.652  1.00 24.63      COFA C  
HETATM42235  C31 PLA    12     -17.933 -36.395 172.578  1.00 21.73      COFA C  
HETATM42236  C32 PLA    12     -18.603 -36.776 173.890  1.00 22.01      COFA C  
HETATM42237  C33 PLA    12     -19.439 -35.583 174.302  1.00 24.05      COFA C  
HETATM42238  C34 PLA    12     -19.567 -35.121 175.558  1.00 24.00      COFA C  
HETATM42239  C35 PLA    12     -18.870 -35.748 176.728  1.00 21.94      COFA C  
HETATM42240  C36 PLA    12     -20.431 -33.897 175.781  1.00 24.82      COFA C  
HETATM42241  C37 PLA    12     -21.681 -34.272 176.532  1.00 26.28      COFA C  
HETATM42242  C38 PLA    12     -22.334 -32.979 176.961  1.00 29.35      COFA C  
HETATM42243  C39 PLA    12     -23.347 -32.408 176.313  1.00 28.77      COFA C  
HETATM42244  C40 PLA    12     -23.913 -33.063 175.081  1.00 32.18      COFA C  
HETATM42245  C41 PLA    12     -23.920 -31.105 176.860  1.00 27.02      COFA C  
HETATM42246  C42 PLA    12     -25.279 -31.379 177.495  1.00 26.77      COFA C  
HETATM42247  C43 PLA    12     -26.106 -30.103 177.542  1.00 23.98      COFA C  
HETATM42248  C44 PLA    12     -26.454 -29.489 178.684  1.00 24.47      COFA C  
HETATM42249  C45 PLA    12     -26.035 -30.013 180.036  1.00 22.97      COFA C  
HETATM42250  C46 PLA    12     -27.282 -28.219 178.663  1.00 26.57      COFA C  
HETATM42251  C47 PLA    12     -27.729 -27.814 177.261  1.00 28.16      COFA C  
HETATM42252  C48 PLA    12     -28.856 -26.818 177.428  1.00 29.93      COFA C  
HETATM42253  C49 PLA    12     -28.771 -25.513 177.127  1.00 29.88      COFA C  
HETATM42254  C50 PLA    12     -29.982 -24.659 177.361  1.00 31.66      COFA C  
HETATM42255  C51 PLA    12     -27.530 -24.885 176.568  1.00 29.98      COFA C  
HETATM42321  H2  PLA    12     -29.688 -51.084 167.585  1.00  0.00      COFA H  
HETATM42322 H53A PLA    12     -30.569 -53.984 164.074  1.00  0.00      COFA H  
HETATM42323 H53B PLA    12     -29.448 -53.226 162.956  1.00  0.00      COFA H  
HETATM42324 H53C PLA    12     -31.183 -53.070 162.672  1.00  0.00      COFA H  
HETATM42325 H52A PLA    12     -30.825 -50.731 161.721  1.00  0.00      COFA H  
HETATM42326 H52B PLA    12     -31.830 -49.436 162.369  1.00  0.00      COFA H  
HETATM42327 H52C PLA    12     -32.394 -51.113 162.380  1.00  0.00      COFA H  
HETATM42328  H7A PLA    12     -31.059 -49.027 168.113  1.00  0.00      COFA H  
HETATM42329  H7B PLA    12     -31.558 -47.957 166.814  1.00  0.00      COFA H  
HETATM42330  H8  PLA    12     -28.719 -48.225 167.979  1.00  0.00      COFA H  
HETATM42331 H10A PLA    12     -30.835 -44.830 167.073  1.00  0.00      COFA H  
HETATM42332 H10B PLA    12     -31.130 -46.180 165.958  1.00  0.00      COFA H  
HETATM42333 H10C PLA    12     -29.853 -45.006 165.620  1.00  0.00      COFA H  
HETATM42334 H11A PLA    12     -27.605 -45.164 166.809  1.00  0.00      COFA H  
HETATM42335 H11B PLA    12     -27.386 -46.453 168.017  1.00  0.00      COFA H  
HETATM42336 H12A PLA    12     -28.990 -45.198 169.507  1.00  0.00      COFA H  
HETATM42337 H12B PLA    12     -28.880 -43.830 168.386  1.00  0.00      COFA H  
HETATM42338  H13 PLA    12     -26.169 -44.721 168.919  1.00  0.00      COFA H  
HETATM42339 H15A PLA    12     -29.110 -43.280 170.742  1.00  0.00      COFA H  
HETATM42340 H15B PLA    12     -28.106 -41.944 171.274  1.00  0.00      COFA H  
HETATM42341 H15C PLA    12     -28.202 -43.413 172.240  1.00  0.00      COFA H  
HETATM42342 H16A PLA    12     -25.523 -43.701 172.117  1.00  0.00      COFA H  
HETATM42343 H16B PLA    12     -25.548 -42.164 171.279  1.00  0.00      COFA H  
HETATM42344 H17A PLA    12     -24.424 -43.216 169.283  1.00  0.00      COFA H  
HETATM42345 H17B PLA    12     -24.356 -44.755 170.145  1.00  0.00      COFA H  
HETATM42346  H18 PLA    12     -22.680 -44.041 171.624  1.00  0.00      COFA H  
HETATM42347 H20A PLA    12     -24.023 -41.103 169.716  1.00  0.00      COFA H  
HETATM42348 H20B PLA    12     -22.358 -40.698 169.298  1.00  0.00      COFA H  
HETATM42349 H20C PLA    12     -23.104 -40.024 170.746  1.00  0.00      COFA H  
HETATM42350 H21A PLA    12     -20.922 -42.732 172.288  1.00  0.00      COFA H  
HETATM42351 H21B PLA    12     -21.445 -41.104 172.561  1.00  0.00      COFA H  
HETATM42352 H22A PLA    12     -20.267 -40.288 170.562  1.00  0.00      COFA H  
HETATM42353 H22B PLA    12     -19.850 -41.923 170.087  1.00  0.00      COFA H  
HETATM42354  H23 PLA    12     -18.973 -41.099 172.907  1.00  0.00      COFA H  
HETATM42355 H25A PLA    12     -17.495 -40.246 169.417  1.00  0.00      COFA H  
HETATM42356 H25B PLA    12     -17.739 -41.998 169.401  1.00  0.00      COFA H  
HETATM42357 H25C PLA    12     -16.149 -41.339 169.734  1.00  0.00      COFA H  
HETATM42358 H26A PLA    12     -15.643 -41.798 172.106  1.00  0.00      COFA H  
HETATM42359 H26B PLA    12     -16.691 -41.190 173.364  1.00  0.00      COFA H  
HETATM42360 H27A PLA    12     -15.406 -39.457 171.187  1.00  0.00      COFA H  
HETATM42361 H27B PLA    12     -14.826 -39.609 172.812  1.00  0.00      COFA H  
HETATM42362  H28 PLA    12     -17.036 -38.752 173.744  1.00  0.00      COFA H  
HETATM42363 H30A PLA    12     -16.819 -37.993 169.954  1.00  0.00      COFA H  
HETATM42364 H30B PLA    12     -15.365 -37.265 170.685  1.00  0.00      COFA H  
HETATM42365 H30C PLA    12     -16.738 -36.257 170.281  1.00  0.00      COFA H  
HETATM42366 H31A PLA    12     -18.693 -36.188 171.823  1.00  0.00      COFA H  
HETATM42367 H31B PLA    12     -17.353 -35.478 172.703  1.00  0.00      COFA H  
HETATM42368 H32A PLA    12     -17.869 -37.025 174.645  1.00  0.00      COFA H  
HETATM42369 H32B PLA    12     -19.257 -37.639 173.757  1.00  0.00      COFA H  
HETATM42370  H33 PLA    12     -19.982 -35.102 173.511  1.00  0.00      COFA H  
HETATM42371 H35A PLA    12     -17.891 -36.162 176.506  1.00  0.00      COFA H  
HETATM42372 H35B PLA    12     -19.489 -36.518 177.188  1.00  0.00      COFA H  
HETATM42373 H35C PLA    12     -18.688 -34.985 177.483  1.00  0.00      COFA H  
HETATM42374 H36A PLA    12     -20.686 -33.414 174.837  1.00  0.00      COFA H  
HETATM42375 H36B PLA    12     -19.848 -33.165 176.338  1.00  0.00      COFA H  
HETATM42376 H37A PLA    12     -21.415 -34.815 177.436  1.00  0.00      COFA H  
HETATM42377 H37B PLA    12     -22.328 -34.940 175.965  1.00  0.00      COFA H  
HETATM42378  H38 PLA    12     -21.924 -32.506 177.842  1.00  0.00      COFA H  
HETATM42379 H40A PLA    12     -24.748 -33.702 175.358  1.00  0.00      COFA H  
HETATM42380 H40B PLA    12     -23.191 -33.639 174.506  1.00  0.00      COFA H  
HETATM42381 H40C PLA    12     -24.293 -32.294 174.410  1.00  0.00      COFA H  
HETATM42382 H41A PLA    12     -23.999 -30.392 176.049  1.00  0.00      COFA H  
HETATM42383 H41B PLA    12     -23.254 -30.649 177.596  1.00  0.00      COFA H  
HETATM42384 H42A PLA    12     -25.139 -31.853 178.463  1.00  0.00      COFA H  
HETATM42385 H42B PLA    12     -25.837 -32.092 176.892  1.00  0.00      COFA H  
HETATM42386  H43 PLA    12     -26.374 -29.735 176.566  1.00  0.00      COFA H  
HETATM42387 H45A PLA    12     -24.986 -29.782 180.224  1.00  0.00      COFA H  
HETATM42388 H45B PLA    12     -26.182 -31.083 180.145  1.00  0.00      COFA H  
HETATM42389 H45C PLA    12     -26.609 -29.536 180.832  1.00  0.00      COFA H  
HETATM42390 H46A PLA    12     -26.701 -27.415 179.118  1.00  0.00      COFA H  
HETATM42391 H46B PLA    12     -28.145 -28.378 179.313  1.00  0.00      COFA H  
HETATM42392 H47A PLA    12     -28.191 -28.649 176.735  1.00  0.00      COFA H  
HETATM42393 H47B PLA    12     -26.883 -27.481 176.669  1.00  0.00      COFA H  
HETATM42394  H48 PLA    12     -29.775 -27.218 177.832  1.00  0.00      COFA H  
HETATM42395 H50A PLA    12     -30.818 -25.219 177.781  1.00  0.00      COFA H  
HETATM42396 H50B PLA    12     -30.310 -24.198 176.430  1.00  0.00      COFA H  
HETATM42397 H50C PLA    12     -29.722 -23.875 178.068  1.00  0.00      COFA H  
HETATM42398 H51A PLA    12     -26.864 -25.554 176.034  1.00  0.00      COFA H  
HETATM42399 H51B PLA    12     -26.969 -24.421 177.379  1.00  0.00      COFA H  
HETATM42400 H51C PLA    12     -27.801 -24.098 175.865  1.00  0.00      COFA H  
HETATM42473  C4  PLA    13     -18.751 -61.501 167.625  1.00 69.14      COFA C  
HETATM42474  O1  PLA    13     -19.009 -60.359 167.221  1.00 69.06      COFA O  
HETATM42475  C3  PLA    13     -18.519 -61.762 169.076  1.00 69.69      COFA C  
HETATM42476  C2  PLA    13     -18.285 -63.045 169.410  1.00 69.24      COFA C  
HETATM42477  C1  PLA    13     -18.173 -64.130 168.422  1.00 69.21      COFA C  
HETATM42478  O2  PLA    13     -17.863 -65.255 168.809  1.00 68.98      COFA O  
HETATM42479  C6  PLA    13     -18.451 -63.855 166.989  1.00 69.03      COFA C  
HETATM42480  C5  PLA    13     -18.745 -62.584 166.622  1.00 69.11      COFA C  
HETATM42481  C53 PLA    13     -18.442 -65.024 166.058  1.00 68.75      COFA C  
HETATM42482  C52 PLA    13     -19.154 -62.173 165.232  1.00 68.37      COFA C  
HETATM42483  C7  PLA    13     -18.575 -60.595 170.073  1.00 70.30      COFA C  
HETATM42484  C8  PLA    13     -18.835 -60.946 171.536  1.00 71.52      COFA C  
HETATM42485  C9  PLA    13     -17.959 -61.540 172.359  1.00 72.16      COFA C  
HETATM42486  C10 PLA    13     -16.602 -61.867 171.835  1.00 72.09      COFA C  
HETATM42487  C11 PLA    13     -18.288 -61.962 173.776  1.00 73.27      COFA C  
HETATM42488  C12 PLA    13     -17.790 -63.354 174.219  1.00 74.49      COFA C  
HETATM42489  C13 PLA    13     -16.663 -63.280 175.225  1.00 75.77      COFA C  
HETATM42490  C14 PLA    13     -16.751 -63.758 176.480  1.00 76.75      COFA C  
HETATM42491  C15 PLA    13     -18.003 -64.423 176.996  1.00 76.77      COFA C  
HETATM42492  C16 PLA    13     -15.545 -63.609 177.381  1.00 77.24      COFA C  
HETATM42493  C17 PLA    13     -14.827 -64.947 177.510  1.00 77.80      COFA C  
HETATM42494  C18 PLA    13     -13.354 -64.778 177.224  1.00 78.17      COFA C  
HETATM42495  C19 PLA    13     -12.424 -64.686 178.193  1.00 78.44      COFA C  
HETATM42496  C20 PLA    13     -12.803 -64.748 179.652  1.00 78.62      COFA C  
HETATM42497  C21 PLA    13     -10.981 -64.530 177.758  1.00 78.30      COFA C  
HETATM42498  C22 PLA    13     -10.122 -63.772 178.766  1.00 77.98      COFA C  
HETATM42499  C23 PLA    13      -9.250 -64.746 179.523  1.00 77.60      COFA C  
HETATM42500  C24 PLA    13      -8.007 -65.092 179.145  1.00 77.02      COFA C  
HETATM42501  C25 PLA    13      -7.360 -64.533 177.905  1.00 76.90      COFA C  
HETATM42502  C26 PLA    13      -7.264 -66.090 180.006  1.00 76.49      COFA C  
HETATM42503  C27 PLA    13      -6.079 -65.447 180.716  1.00 75.08      COFA C  
HETATM42504  C28 PLA    13      -4.826 -66.092 180.174  1.00 73.52      COFA C  
HETATM42505  C29 PLA    13      -3.593 -65.778 180.595  1.00 71.90      COFA C  
HETATM42506  C30 PLA    13      -3.370 -64.737 181.658  1.00 71.87      COFA C  
HETATM42507  C31 PLA    13      -2.418 -66.495 179.974  1.00 70.47      COFA C  
HETATM42508  C32 PLA    13      -1.963 -67.602 180.909  1.00 68.61      COFA C  
HETATM42509  C33 PLA    13      -0.764 -68.326 180.341  1.00 67.50      COFA C  
HETATM42510  C34 PLA    13      -0.650 -69.659 180.456  1.00 66.32      COFA C  
HETATM42511  C35 PLA    13      -1.728 -70.450 181.144  1.00 66.27      COFA C  
HETATM42512  C36 PLA    13       0.560 -70.366 179.889  1.00 65.13      COFA C  
HETATM42513  C37 PLA    13       0.106 -71.330 178.797  1.00 64.14      COFA C  
HETATM42514  C38 PLA    13       1.276 -72.095 178.222  1.00 62.71      COFA C  
HETATM42515  C39 PLA    13       1.216 -72.657 177.002  1.00 61.91      COFA C  
HETATM42516  C40 PLA    13      -0.028 -72.545 176.160  1.00 62.26      COFA C  
HETATM42517  C41 PLA    13       2.415 -73.416 176.477  1.00 60.86      COFA C  
HETATM42518  C42 PLA    13       2.952 -72.782 175.195  1.00 59.70      COFA C  
HETATM42519  C43 PLA    13       3.857 -71.623 175.549  1.00 58.39      COFA C  
HETATM42520  C44 PLA    13       4.895 -71.233 174.787  1.00 57.22      COFA C  
HETATM42521  C45 PLA    13       5.232 -71.930 173.500  1.00 57.48      COFA C  
HETATM42522  C46 PLA    13       5.736 -70.060 175.234  1.00 55.84      COFA C  
HETATM42523  C47 PLA    13       6.932 -70.540 176.044  1.00 53.98      COFA C  
HETATM42524  C48 PLA    13       7.913 -69.400 176.175  1.00 53.27      COFA C  
HETATM42525  C49 PLA    13       8.690 -69.212 177.261  1.00 53.26      COFA C  
HETATM42526  C50 PLA    13       9.634 -68.044 177.280  1.00 52.46      COFA C  
HETATM42527  C51 PLA    13       8.636 -70.133 178.452  1.00 52.51      COFA C  
HETATM42593  H2  PLA    13     -18.182 -63.362 170.439  1.00  0.00      COFA H  
HETATM42594 H53A PLA    13     -19.463 -65.369 165.855  1.00  0.00      COFA H  
HETATM42595 H53B PLA    13     -17.912 -65.852 166.524  1.00  0.00      COFA H  
HETATM42596 H53C PLA    13     -17.988 -64.775 165.100  1.00  0.00      COFA H  
HETATM42597 H52A PLA    13     -18.534 -61.355 164.853  1.00  0.00      COFA H  
HETATM42598 H52B PLA    13     -20.184 -61.798 165.227  1.00  0.00      COFA H  
HETATM42599 H52C PLA    13     -19.112 -63.008 164.534  1.00  0.00      COFA H  
HETATM42600  H7A PLA    13     -19.337 -59.893 169.723  1.00  0.00      COFA H  
HETATM42601  H7B PLA    13     -17.638 -60.029 169.985  1.00  0.00      COFA H  
HETATM42602  H8  PLA    13     -19.827 -60.720 171.923  1.00  0.00      COFA H  
HETATM42603 H10A PLA    13     -15.819 -61.805 172.596  1.00  0.00      COFA H  
HETATM42604 H10B PLA    13     -16.324 -61.278 170.962  1.00  0.00      COFA H  
HETATM42605 H10C PLA    13     -16.656 -62.876 171.450  1.00  0.00      COFA H  
HETATM42606 H11A PLA    13     -19.373 -61.937 173.924  1.00  0.00      COFA H  
HETATM42607 H11B PLA    13     -17.863 -61.255 174.497  1.00  0.00      COFA H  
HETATM42608 H12A PLA    13     -17.503 -63.990 173.381  1.00  0.00      COFA H  
HETATM42609 H12B PLA    13     -18.605 -63.888 174.684  1.00  0.00      COFA H  
HETATM42610  H13 PLA    13     -15.751 -62.813 174.884  1.00  0.00      COFA H  
HETATM42611 H15A PLA    13     -18.207 -65.343 176.447  1.00  0.00      COFA H  
HETATM42612 H15B PLA    13     -18.865 -63.759 176.915  1.00  0.00      COFA H  
HETATM42613 H15C PLA    13     -17.892 -64.684 178.048  1.00  0.00      COFA H  
HETATM42614 H16A PLA    13     -15.861 -63.243 178.359  1.00  0.00      COFA H  
HETATM42615 H16B PLA    13     -14.880 -62.839 176.984  1.00  0.00      COFA H  
HETATM42616 H17A PLA    13     -15.195 -65.659 176.768  1.00  0.00      COFA H  
HETATM42617 H17B PLA    13     -15.064 -65.407 178.465  1.00  0.00      COFA H  
HETATM42618  H18 PLA    13     -13.073 -64.724 176.181  1.00  0.00      COFA H  
HETATM42619 H20A PLA    13     -13.557 -65.499 179.873  1.00  0.00      COFA H  
HETATM42620 H20B PLA    13     -13.163 -63.777 179.993  1.00  0.00      COFA H  
HETATM42621 H20C PLA    13     -11.954 -65.024 180.273  1.00  0.00      COFA H  
HETATM42622 H21A PLA    13     -10.957 -63.999 176.805  1.00  0.00      COFA H  
HETATM42623 H21B PLA    13     -10.568 -65.519 177.555  1.00  0.00      COFA H  
HETATM42624 H22A PLA    13     -10.702 -63.193 179.485  1.00  0.00      COFA H  
HETATM42625 H22B PLA    13      -9.475 -63.065 178.252  1.00  0.00      COFA H  
HETATM42626  H23 PLA    13      -9.689 -65.181 180.409  1.00  0.00      COFA H  
HETATM42627 H25A PLA    13      -6.752 -63.675 178.178  1.00  0.00      COFA H  
HETATM42628 H25B PLA    13      -8.067 -64.235 177.133  1.00  0.00      COFA H  
HETATM42629 H25C PLA    13      -6.702 -65.280 177.462  1.00  0.00      COFA H  
HETATM42630 H26A PLA    13      -7.009 -66.949 179.385  1.00  0.00      COFA H  
HETATM42631 H26B PLA    13      -7.928 -66.504 180.749  1.00  0.00      COFA H  
HETATM42632 H27A PLA    13      -6.135 -65.620 181.792  1.00  0.00      COFA H  
HETATM42633 H27B PLA    13      -6.047 -64.367 180.565  1.00  0.00      COFA H  
HETATM42634  H28 PLA    13      -4.927 -66.845 179.407  1.00  0.00      COFA H  
HETATM42635 H30A PLA    13      -3.614 -65.166 182.625  1.00  0.00      COFA H  
HETATM42636 H30B PLA    13      -3.985 -63.850 181.516  1.00  0.00      COFA H  
HETATM42637 H30C PLA    13      -2.329 -64.430 181.721  1.00  0.00      COFA H  
HETATM42638 H31A PLA    13      -1.615 -65.792 179.789  1.00  0.00      COFA H  
HETATM42639 H31B PLA    13      -2.692 -66.915 179.005  1.00  0.00      COFA H  
HETATM42640 H32A PLA    13      -2.816 -68.240 181.130  1.00  0.00      COFA H  
HETATM42641 H32B PLA    13      -1.657 -67.166 181.862  1.00  0.00      COFA H  
HETATM42642  H33 PLA    13       0.003 -67.733 179.862  1.00  0.00      COFA H  
HETATM42643 H35A PLA    13      -2.673 -70.387 180.606  1.00  0.00      COFA H  
HETATM42644 H35B PLA    13      -1.864 -70.092 182.164  1.00  0.00      COFA H  
HETATM42645 H35C PLA    13      -1.471 -71.504 181.199  1.00  0.00      COFA H  
HETATM42646 H36A PLA    13       1.050 -70.905 180.703  1.00  0.00      COFA H  
HETATM42647 H36B PLA    13       1.285 -69.646 179.507  1.00  0.00      COFA H  
HETATM42648 H37A PLA    13      -0.391 -70.740 178.028  1.00  0.00      COFA H  
HETATM42649 H37B PLA    13      -0.618 -72.041 179.185  1.00  0.00      COFA H  
HETATM42650  H38 PLA    13       2.160 -72.187 178.838  1.00  0.00      COFA H  
HETATM42651 H40A PLA    13       0.099 -71.768 175.406  1.00  0.00      COFA H  
HETATM42652 H40B PLA    13      -0.937 -72.316 176.710  1.00  0.00      COFA H  
HETATM42653 H40C PLA    13      -0.222 -73.484 175.652  1.00  0.00      COFA H  
HETATM42654 H41A PLA    13       2.092 -74.439 176.283  1.00  0.00      COFA H  
HETATM42655 H41B PLA    13       3.199 -73.494 177.233  1.00  0.00      COFA H  
HETATM42656 H42A PLA    13       2.154 -72.440 174.536  1.00  0.00      COFA H  
HETATM42657 H42B PLA    13       3.515 -73.538 174.649  1.00  0.00      COFA H  
HETATM42658  H43 PLA    13       3.626 -71.085 176.459  1.00  0.00      COFA H  
HETATM42659 H45A PLA    13       4.337 -72.240 172.965  1.00  0.00      COFA H  
HETATM42660 H45B PLA    13       5.820 -72.815 173.731  1.00  0.00      COFA H  
HETATM42661 H45C PLA    13       5.810 -71.284 172.839  1.00  0.00      COFA H  
HETATM42662 H46A PLA    13       5.121 -69.389 175.823  1.00  0.00      COFA H  
HETATM42663 H46B PLA    13       6.042 -69.508 174.350  1.00  0.00      COFA H  
HETATM42664 H47A PLA    13       7.441 -71.358 175.532  1.00  0.00      COFA H  
HETATM42665 H47B PLA    13       6.587 -70.913 177.008  1.00  0.00      COFA H  
HETATM42666  H48 PLA    13       7.993 -68.721 175.337  1.00  0.00      COFA H  
HETATM42667 H50A PLA    13       9.348 -67.346 178.066  1.00  0.00      COFA H  
HETATM42668 H50B PLA    13       9.658 -67.499 176.335  1.00  0.00      COFA H  
HETATM42669 H50C PLA    13      10.646 -68.350 177.520  1.00  0.00      COFA H  
HETATM42670 H51A PLA    13       8.372 -71.158 178.197  1.00  0.00      COFA H  
HETATM42671 H51B PLA    13       7.936 -69.753 179.196  1.00  0.00      COFA H  
HETATM42672 H51C PLA    13       9.623 -70.180 178.915  1.00  0.00      COFA H 
HETATM41921 FE   FE     10     -24.550 -57.507 165.156  1.00 26.63      COFAFe2+
HETATM42059  C   BCT    11     -25.181 -58.616 163.026  1.00 40.47      COFA C  
HETATM42060  O1  BCT    11     -25.778 -57.559 163.414  1.00 39.89      COFA O  
HETATM42061  O2  BCT    11     -25.576 -59.217 161.891  1.00 42.00      COFA O  
HETATM42062  O3  BCT    11     -24.230 -59.139 163.664  1.00 39.12      COFA O1-
HETATM42128  HO2 BCT    11     -26.311 -58.720 161.491  1.00  0.00      COFA H  
ENDMOL
MODEL        3
ATOM   3135  N   HIS A 215     -17.615 -56.875 169.266  1.00 24.69      ACHN N  
ATOM   3136  CA  HIS A 215     -18.583 -57.212 168.233  1.00 24.50      ACHN C  
ATOM   3137  C   HIS A 215     -18.394 -56.360 166.983  1.00 24.82      ACHN C  
ATOM   3138  O   HIS A 215     -18.328 -56.882 165.859  1.00 24.55      ACHN O  
ATOM   3139  ND1 HIS A 215     -21.158 -58.724 167.301  1.00 25.00      ACHN N  
ATOM   3140  CG  HIS A 215     -21.084 -57.449 167.819  1.00 25.09      ACHN C  
ATOM   3141  CB  HIS A 215     -20.017 -57.064 168.788  1.00 24.58      ACHN C  
ATOM   3142  NE2 HIS A 215     -22.861 -57.641 166.460  1.00 24.53      ACHN N  
ATOM   3143  CD2 HIS A 215     -22.153 -56.781 167.281  1.00 22.58      ACHN C  
ATOM   3144  CE1 HIS A 215     -22.226 -58.802 166.494  1.00 25.01      ACHN C  
ATOM   3145  HN  HIS A 215     -17.953 -56.501 170.156  1.00  0.00      ACHN H  
ATOM   3146  HA  HIS A 215     -18.364 -58.232 167.957  1.00  0.00      ACHN H  
ATOM   3147  HD1 HIS A 215     -20.422 -59.431 167.392  1.00  0.00      ACHN H  
ATOM   3148 1HB  HIS A 215     -20.069 -57.687 169.688  1.00  0.00      ACHN H  
ATOM   3149 2HB  HIS A 215     -20.164 -56.032 169.122  1.00  0.00      ACHN H  
ATOM   3150  HD2 HIS A 215     -22.465 -55.762 167.440  1.00  0.00      ACHN H  
ATOM   3151  HE1 HIS A 215     -22.511 -59.695 165.955  1.00  0.00      ACHN H  
ATOM   3689  N   HIS A 252     -16.023 -66.408 163.832  1.00 36.45      ACHN N  
ATOM   3690  CA  HIS A 252     -15.921 -67.415 164.891  1.00 36.42      ACHN C  
ATOM   3691  C   HIS A 252     -14.591 -68.163 164.783  1.00 35.94      ACHN C  
ATOM   3692  O   HIS A 252     -13.957 -68.458 165.800  1.00 35.65      ACHN O  
ATOM   3693  ND1 HIS A 252     -16.944 -69.494 167.106  1.00 39.76      ACHN N  
ATOM   3694  CG  HIS A 252     -17.045 -69.609 165.731  1.00 38.25      ACHN C  
ATOM   3695  CB  HIS A 252     -17.100 -68.420 164.809  1.00 36.71      ACHN C  
ATOM   3696  NE2 HIS A 252     -16.986 -71.634 166.586  1.00 39.13      ACHN N  
ATOM   3697  CD2 HIS A 252     -17.082 -70.940 165.394  1.00 38.51      ACHN C  
ATOM   3698  CE1 HIS A 252     -16.912 -70.717 167.586  1.00 39.96      ACHN C  
ATOM   3699  HN  HIS A 252     -16.744 -66.528 163.119  1.00  0.00      ACHN H  
ATOM   3700  HA  HIS A 252     -15.930 -66.920 165.865  1.00  0.00      ACHN H  
ATOM   3701 1HB  HIS A 252     -18.004 -67.830 165.005  1.00  0.00      ACHN H  
ATOM   3702 2HB  HIS A 252     -17.168 -68.772 163.774  1.00  0.00      ACHN H  
ATOM   3703  HD2 HIS A 252     -17.170 -71.442 164.446  1.00  0.00      ACHN H  
ATOM   3704  HE2 HIS A 252     -17.020 -72.636 166.699  1.00  0.00           H  
ATOM   3705  HE1 HIS A 252     -16.858 -70.977 168.632  1.00  0.00           H  
ATOM   4015  N   HIS A 272     -26.018 -62.196 170.137  1.00 28.06      ACHN N  
ATOM   4016  CA  HIS A 272     -26.755 -60.957 170.289  1.00 27.26      ACHN C  
ATOM   4017  C   HIS A 272     -27.555 -60.925 171.576  1.00 26.53      ACHN C  
ATOM   4018  O   HIS A 272     -27.740 -59.856 172.150  1.00 26.71      ACHN O  
ATOM   4019  ND1 HIS A 272     -26.321 -60.977 166.860  1.00 26.75      ACHN N  
ATOM   4020  CG  HIS A 272     -26.754 -60.137 167.871  1.00 27.26      ACHN C  
ATOM   4021  CB  HIS A 272     -27.596 -60.630 169.031  1.00 27.15      ACHN C  
ATOM   4022  NE2 HIS A 272     -25.593 -58.984 166.291  1.00 26.38      ACHN N  
ATOM   4023  CD2 HIS A 272     -26.285 -58.897 167.500  1.00 27.24      ACHN C  
ATOM   4024  CE1 HIS A 272     -25.647 -60.267 165.940  1.00 26.68      ACHN C  
ATOM   4025  HN  HIS A 272     -26.300 -62.872 169.431  1.00  0.00      ACHN H  
ATOM   4026  HA  HIS A 272     -26.031 -60.142 170.393  1.00  0.00      ACHN H  
ATOM   4027  HD1 HIS A 272     -26.508 -61.981 166.800  1.00  0.00      ACHN H  
ATOM   4028 1HB  HIS A 272     -28.170 -61.521 168.758  1.00  0.00      ACHN H  
ATOM   4029 2HB  HIS A 272     -28.328 -59.860 169.288  1.00  0.00      ACHN H  
ATOM   4030  HD2 HIS A 272     -26.444 -57.946 167.987  1.00  0.00      ACHN H  
ATOM   4031  HE1 HIS A 272     -25.233 -60.706 165.044  1.00  0.00      ACHN H  
ATOM  23007  N   HIS D 214     -28.277 -52.862 170.373  1.00 21.94      DCHN N  
ATOM  23008  CA  HIS D 214     -28.085 -53.691 169.188  1.00 22.49      DCHN C  
ATOM  23009  C   HIS D 214     -28.438 -55.144 169.476  1.00 22.57      DCHN C  
ATOM  23010  O   HIS D 214     -29.091 -55.804 168.662  1.00 22.64      DCHN O  
ATOM  23011  ND1 HIS D 214     -27.155 -54.245 166.308  1.00 22.44      DCHN N  
ATOM  23012  CG  HIS D 214     -26.390 -54.366 167.449  1.00 22.88      DCHN C  
ATOM  23013  CB  HIS D 214     -26.631 -53.576 168.689  1.00 22.12      DCHN C  
ATOM  23014  NE2 HIS D 214     -25.731 -55.870 165.934  1.00 22.46      DCHN N  
ATOM  23015  CD2 HIS D 214     -25.506 -55.378 167.207  1.00 22.73      DCHN C  
ATOM  23016  CE1 HIS D 214     -26.746 -55.162 165.431  1.00 23.12      DCHN C  
ATOM  23017  HN  HIS D 214     -27.464 -52.503 170.870  1.00  0.00      DCHN H  
ATOM  23018  HA  HIS D 214     -28.769 -53.329 168.418  1.00  0.00      DCHN H  
ATOM  23019  HD1 HIS D 214     -28.071 -53.665 166.195  1.00  0.00      DCHN H  
ATOM  23020 1HB  HIS D 214     -26.443 -52.508 168.527  1.00  0.00      DCHN H  
ATOM  23021 2HB  HIS D 214     -25.951 -53.906 169.480  1.00  0.00      DCHN H  
ATOM  23022  HD2 HIS D 214     -24.755 -55.794 167.862  1.00  0.00      DCHN H  
ATOM  23023  HE1 HIS D 214     -27.204 -55.321 164.466  1.00  0.00      DCHN H  
ATOM  23707  N   PHE D 261     -30.165 -46.902 162.112  1.00 24.57      DCHN N  
ATOM  23708  CA  PHE D 261     -29.221 -47.441 161.156  1.00 24.89      DCHN C  
ATOM  23709  C   PHE D 261     -29.917 -48.104 159.975  1.00 25.39      DCHN C  
ATOM  23710  O   PHE D 261     -30.965 -48.688 160.088  1.00 26.28      DCHN O  
ATOM  23711  CB  PHE D 261     -28.329 -48.515 161.823  1.00 24.50      DCHN C  
ATOM  23712  CG  PHE D 261     -27.413 -47.963 162.897  1.00 22.88      DCHN C  
ATOM  23713  CD1 PHE D 261     -26.282 -47.224 162.534  1.00 22.78      DCHN C  
ATOM  23714  CE1 PHE D 261     -25.405 -46.718 163.494  1.00 20.88      DCHN C  
ATOM  23715  CZ  PHE D 261     -25.650 -46.966 164.846  1.00 20.86      DCHN C  
ATOM  23716  CD2 PHE D 261     -27.648 -48.200 164.255  1.00 22.22      DCHN C  
ATOM  23717  CE2 PHE D 261     -26.765 -47.714 165.220  1.00 24.46      DCHN C  
ATOM  23718  HN  PHE D 261     -30.498 -47.515 162.859  1.00  0.00      DCHN H  
ATOM  23719  HA  PHE D 261     -28.550 -46.653 160.766  1.00  0.00      DCHN H  
ATOM  23720 1HB  PHE D 261     -28.991 -49.280 162.237  1.00  0.00      DCHN H  
ATOM  23721 2HB  PHE D 261     -27.728 -48.999 161.038  1.00  0.00      DCHN H  
ATOM  23722  HD1 PHE D 261     -26.096 -47.065 161.477  1.00  0.00      DCHN H  
ATOM  23723  HE1 PHE D 261     -24.520 -46.163 163.198  1.00  0.00      DCHN H  
ATOM  23724  HZ  PHE D 261     -24.981 -46.576 165.604  1.00  0.00      DCHN H  
ATOM  23725  HD2 PHE D 261     -28.512 -48.772 164.567  1.00  0.00      DCHN H  
ATOM  23726  HE2 PHE D 261     -26.960 -47.921 166.265  1.00  0.00      DCHN H  
ATOM  23841  N   HIS D 268     -21.812 -51.636 162.597  1.00 22.79      DCHN N  
ATOM  23842  CA  HIS D 268     -20.775 -52.395 163.268  1.00 22.79      DCHN C  
ATOM  23843  C   HIS D 268     -19.455 -51.654 163.346  1.00 21.86      DCHN C  
ATOM  23844  O   HIS D 268     -18.768 -51.756 164.353  1.00 21.51      DCHN O  
ATOM  23845  ND1 HIS D 268     -22.962 -54.838 162.166  1.00 25.06      DCHN N  
ATOM  23846  CG  HIS D 268     -21.904 -54.675 163.048  1.00 23.79      DCHN C  
ATOM  23847  CB  HIS D 268     -20.695 -53.830 162.706  1.00 22.63      DCHN C  
ATOM  23848  NE2 HIS D 268     -23.417 -56.151 163.871  1.00 25.05      DCHN N  
ATOM  23849  CD2 HIS D 268     -22.213 -55.497 164.103  1.00 24.62      DCHN C  
ATOM  23850  CE1 HIS D 268     -23.839 -55.721 162.688  1.00 25.67      DCHN C  
ATOM  23851  HN  HIS D 268     -22.136 -51.904 161.676  1.00  0.00      DCHN H  
ATOM  23852  HA  HIS D 268     -21.079 -52.513 164.316  1.00  0.00      DCHN H  
ATOM  23853  HD1 HIS D 268     -23.070 -54.326 161.288  1.00  0.00      DCHN H  
ATOM  23854 1HB  HIS D 268     -20.566 -53.769 161.620  1.00  0.00      DCHN H  
ATOM  23855 2HB  HIS D 268     -19.799 -54.308 163.113  1.00  0.00      DCHN H  
ATOM  23856  HD2 HIS D 268     -21.633 -55.690 164.992  1.00  0.00      DCHN H  
ATOM  23857  HE1 HIS D 268     -24.747 -56.025 162.186  1.00  0.00      DCHN H  
HETATM42196  C4  PLA    12     -30.897 -49.517 164.790  1.00 23.59      COFA C  
HETATM42197  O1  PLA    12     -31.272 -48.361 164.409  1.00 23.08      COFA O  
HETATM42198  C3  PLA    12     -30.471 -49.738 166.168  1.00 23.80      COFA C  
HETATM42199  C2  PLA    12     -29.951 -50.956 166.528  1.00 22.13      COFA C  
HETATM42200  C1  PLA    12     -29.883 -52.053 165.612  1.00 23.19      COFA C  
HETATM42201  O2  PLA    12     -29.402 -53.201 165.945  1.00 22.96      COFA O  
HETATM42202  C6  PLA    12     -30.436 -51.889 164.290  1.00 24.04      COFA C  
HETATM42203  C5  PLA    12     -30.921 -50.664 163.884  1.00 22.98      COFA C  
HETATM42204  C53 PLA    12     -30.450 -53.121 163.425  1.00 23.29      COFA C  
HETATM42205  C52 PLA    12     -31.528 -50.472 162.520  1.00 23.40      COFA C  
HETATM42206  C7  PLA    12     -30.695 -48.631 167.180  1.00 25.03      COFA C  
HETATM42207  C8  PLA    12     -29.499 -47.760 167.463  1.00 26.10      COFA C  
HETATM42208  C9  PLA    12     -29.344 -46.453 167.197  1.00 26.13      COFA C  
HETATM42209  C10 PLA    12     -30.371 -45.618 166.471  1.00 26.57      COFA C  
HETATM42210  C11 PLA    12     -28.094 -45.744 167.647  1.00 25.98      COFA C  
HETATM42211  C12 PLA    12     -28.365 -44.721 168.751  1.00 25.69      COFA C  
HETATM42212  C13 PLA    12     -27.047 -44.338 169.412  1.00 22.19      COFA C  
HETATM42213  C14 PLA    12     -26.948 -43.573 170.521  1.00 22.41      COFA C  
HETATM42214  C15 PLA    12     -28.165 -43.031 171.220  1.00 21.70      COFA C  
HETATM42215  C16 PLA    12     -25.583 -43.243 171.127  1.00 19.95      COFA C  
HETATM42216  C17 PLA    12     -24.387 -43.673 170.271  1.00 20.26      COFA C  
HETATM42217  C18 PLA    12     -23.104 -43.267 171.000  1.00 19.51      COFA C  
HETATM42218  C19 PLA    12     -22.491 -42.052 170.950  1.00 20.93      COFA C  
HETATM42219  C20 PLA    12     -23.032 -40.918 170.125  1.00 20.06      COFA C  
HETATM42220  C21 PLA    12     -21.208 -41.818 171.770  1.00 19.68      COFA C  
HETATM42221  C22 PLA    12     -20.034 -41.283 170.943  1.00 20.80      COFA C  
HETATM42222  C23 PLA    12     -18.799 -41.166 171.841  1.00 19.29      COFA C  
HETATM42223  C24 PLA    12     -17.532 -41.122 171.366  1.00 21.36      COFA C  
HETATM42224  C25 PLA    12     -17.215 -41.184 169.894  1.00 19.94      COFA C  
HETATM42225  C26 PLA    12     -16.367 -41.017 172.336  1.00 20.26      COFA C  
HETATM42226  C27 PLA    12     -15.733 -39.627 172.210  1.00 20.61      COFA C  
HETATM42227  C28 PLA    12     -16.668 -38.562 172.749  1.00 20.20      COFA C  
HETATM42228  C29 PLA    12     -17.003 -37.464 172.031  1.00 22.46      COFA C  
HETATM42229  C30 PLA    12     -16.453 -37.241 170.652  1.00 24.63      COFA C  
HETATM42230  C31 PLA    12     -17.933 -36.395 172.578  1.00 21.73      COFA C  
HETATM42231  C32 PLA    12     -18.603 -36.776 173.890  1.00 22.01      COFA C  
HETATM42232  C33 PLA    12     -19.439 -35.583 174.302  1.00 24.05      COFA C  
HETATM42233  C34 PLA    12     -19.567 -35.121 175.558  1.00 24.00      COFA C  
HETATM42234  C35 PLA    12     -18.870 -35.748 176.728  1.00 21.94      COFA C  
HETATM42235  C36 PLA    12     -20.431 -33.897 175.781  1.00 24.82      COFA C  
HETATM42236  C37 PLA    12     -21.681 -34.272 176.532  1.00 26.28      COFA C  
HETATM42237  C38 PLA    12     -22.334 -32.979 176.961  1.00 29.35      COFA C  
HETATM42238  C39 PLA    12     -23.347 -32.408 176.313  1.00 28.77      COFA C  
HETATM42239  C40 PLA    12     -23.913 -33.063 175.081  1.00 32.18      COFA C  
HETATM42240  C41 PLA    12     -23.920 -31.105 176.860  1.00 27.02      COFA C  
HETATM42241  C42 PLA    12     -25.279 -31.379 177.495  1.00 26.77      COFA C  
HETATM42242  C43 PLA    12     -26.106 -30.103 177.542  1.00 23.98      COFA C  
HETATM42243  C44 PLA    12     -26.454 -29.489 178.684  1.00 24.47      COFA C  
HETATM42244  C45 PLA    12     -26.035 -30.013 180.036  1.00 22.97      COFA C  
HETATM42245  C46 PLA    12     -27.282 -28.219 178.663  1.00 26.57      COFA C  
HETATM42246  C47 PLA    12     -27.729 -27.814 177.261  1.00 28.16      COFA C  
HETATM42247  C48 PLA    12     -28.856 -26.818 177.428  1.00 29.93      COFA C  
HETATM42248  C49 PLA    12     -28.771 -25.513 177.127  1.00 29.88      COFA C  
HETATM42249  C50 PLA    12     -29.982 -24.659 177.361  1.00 31.66      COFA C  
HETATM42250  C51 PLA    12     -27.530 -24.885 176.568  1.00 29.98      COFA C  
HETATM42316  H2  PLA    12     -29.642 -51.146 167.553  1.00  0.00      COFA H  
HETATM42317 H53A PLA    12     -30.672 -54.004 164.030  1.00  0.00      COFA H  
HETATM42318 H53B PLA    12     -29.464 -53.300 162.970  1.00  0.00      COFA H  
HETATM42319 H53C PLA    12     -31.177 -53.048 162.616  1.00  0.00      COFA H  
HETATM42320 H52A PLA    12     -30.836 -50.724 161.712  1.00  0.00      COFA H  
HETATM42321 H52B PLA    12     -31.834 -49.438 162.383  1.00  0.00      COFA H  
HETATM42322 H52C PLA    12     -32.402 -51.113 162.376  1.00  0.00      COFA H  
HETATM42323  H7A PLA    12     -31.009 -49.104 168.119  1.00  0.00      COFA H  
HETATM42324  H7B PLA    12     -31.533 -48.023 166.841  1.00  0.00      COFA H  
HETATM42325  H8  PLA    12     -28.680 -48.266 167.979  1.00  0.00      COFA H  
HETATM42326 H10A PLA    12     -30.894 -44.930 167.151  1.00  0.00      COFA H  
HETATM42327 H10B PLA    12     -31.116 -46.236 165.968  1.00  0.00      COFA H  
HETATM42328 H10C PLA    12     -29.883 -44.994 165.709  1.00  0.00      COFA H  
HETATM42329 H11A PLA    12     -27.602 -45.210 166.823  1.00  0.00      COFA H  
HETATM42330 H11B PLA    12     -27.387 -46.474 168.058  1.00  0.00      COFA H  
HETATM42331 H12A PLA    12     -29.001 -45.175 169.512  1.00  0.00      COFA H  
HETATM42332 H12B PLA    12     -28.868 -43.833 168.363  1.00  0.00      COFA H  
HETATM42333  H13 PLA    12     -26.168 -44.720 168.918  1.00  0.00      COFA H  
HETATM42334 H15A PLA    12     -29.110 -43.269 170.736  1.00  0.00      COFA H  
HETATM42335 H15B PLA    12     -28.101 -41.945 171.283  1.00  0.00      COFA H  
HETATM42336 H15C PLA    12     -28.208 -43.420 172.237  1.00  0.00      COFA H  
HETATM42337 H16A PLA    12     -25.523 -43.699 172.117  1.00  0.00      COFA H  
HETATM42338 H16B PLA    12     -25.548 -42.164 171.278  1.00  0.00      COFA H  
HETATM42339 H17A PLA    12     -24.424 -43.215 169.284  1.00  0.00      COFA H  
HETATM42340 H17B PLA    12     -24.356 -44.755 170.145  1.00  0.00      COFA H  
HETATM42341  H18 PLA    12     -22.680 -44.041 171.625  1.00  0.00      COFA H  
HETATM42342 H20A PLA    12     -24.023 -41.102 169.716  1.00  0.00      COFA H  
HETATM42343 H20B PLA    12     -22.358 -40.697 169.298  1.00  0.00      COFA H  
HETATM42344 H20C PLA    12     -23.104 -40.025 170.746  1.00  0.00      COFA H  
HETATM42345 H21A PLA    12     -20.922 -42.732 172.289  1.00  0.00      COFA H  
HETATM42346 H21B PLA    12     -21.445 -41.103 172.560  1.00  0.00      COFA H  
HETATM42347 H22A PLA    12     -20.267 -40.288 170.563  1.00  0.00      COFA H  
HETATM42348 H22B PLA    12     -19.850 -41.921 170.087  1.00  0.00      COFA H  
HETATM42349  H23 PLA    12     -18.973 -41.099 172.907  1.00  0.00      COFA H  
HETATM42350 H25A PLA    12     -17.495 -40.245 169.417  1.00  0.00      COFA H  
HETATM42351 H25B PLA    12     -17.739 -41.997 169.400  1.00  0.00      COFA H  
HETATM42352 H25C PLA    12     -16.149 -41.339 169.734  1.00  0.00      COFA H  
HETATM42353 H26A PLA    12     -15.643 -41.798 172.107  1.00  0.00      COFA H  
HETATM42354 H26B PLA    12     -16.691 -41.190 173.364  1.00  0.00      COFA H  
HETATM42355 H27A PLA    12     -15.405 -39.456 171.187  1.00  0.00      COFA H  
HETATM42356 H27B PLA    12     -14.826 -39.609 172.813  1.00  0.00      COFA H  
HETATM42357  H28 PLA    12     -17.036 -38.751 173.744  1.00  0.00      COFA H  
HETATM42358 H30A PLA    12     -16.818 -37.993 169.954  1.00  0.00      COFA H  
HETATM42359 H30B PLA    12     -15.365 -37.264 170.686  1.00  0.00      COFA H  
HETATM42360 H30C PLA    12     -16.738 -36.257 170.281  1.00  0.00      COFA H  
HETATM42361 H31A PLA    12     -18.692 -36.187 171.823  1.00  0.00      COFA H  
HETATM42362 H31B PLA    12     -17.353 -35.478 172.704  1.00  0.00      COFA H  
HETATM42363 H32A PLA    12     -17.869 -37.024 174.645  1.00  0.00      COFA H  
HETATM42364 H32B PLA    12     -19.257 -37.639 173.757  1.00  0.00      COFA H  
HETATM42365  H33 PLA    12     -19.982 -35.102 173.511  1.00  0.00      COFA H  
HETATM42366 H35A PLA    12     -17.891 -36.162 176.506  1.00  0.00      COFA H  
HETATM42367 H35B PLA    12     -19.489 -36.517 177.188  1.00  0.00      COFA H  
HETATM42368 H35C PLA    12     -18.688 -34.985 177.483  1.00  0.00      COFA H  
HETATM42369 H36A PLA    12     -20.686 -33.414 174.837  1.00  0.00      COFA H  
HETATM42370 H36B PLA    12     -19.848 -33.165 176.338  1.00  0.00      COFA H  
HETATM42371 H37A PLA    12     -21.415 -34.814 177.436  1.00  0.00      COFA H  
HETATM42372 H37B PLA    12     -22.328 -34.940 175.965  1.00  0.00      COFA H  
HETATM42373  H38 PLA    12     -21.924 -32.506 177.842  1.00  0.00      COFA H  
HETATM42374 H40A PLA    12     -24.748 -33.701 175.358  1.00  0.00      COFA H  
HETATM42375 H40B PLA    12     -23.191 -33.639 174.506  1.00  0.00      COFA H  
HETATM42376 H40C PLA    12     -24.293 -32.293 174.410  1.00  0.00      COFA H  
HETATM42377 H41A PLA    12     -23.999 -30.392 176.049  1.00  0.00      COFA H  
HETATM42378 H41B PLA    12     -23.254 -30.649 177.596  1.00  0.00      COFA H  
HETATM42379 H42A PLA    12     -25.139 -31.853 178.464  1.00  0.00      COFA H  
HETATM42380 H42B PLA    12     -25.837 -32.092 176.892  1.00  0.00      COFA H  
HETATM42381  H43 PLA    12     -26.374 -29.735 176.566  1.00  0.00      COFA H  
HETATM42382 H45A PLA    12     -24.986 -29.781 180.225  1.00  0.00      COFA H  
HETATM42383 H45B PLA    12     -26.181 -31.083 180.145  1.00  0.00      COFA H  
HETATM42384 H45C PLA    12     -26.610 -29.536 180.832  1.00  0.00      COFA H  
HETATM42385 H46A PLA    12     -26.701 -27.415 179.118  1.00  0.00      COFA H  
HETATM42386 H46B PLA    12     -28.144 -28.378 179.313  1.00  0.00      COFA H  
HETATM42387 H47A PLA    12     -28.191 -28.649 176.735  1.00  0.00      COFA H  
HETATM42388 H47B PLA    12     -26.883 -27.481 176.669  1.00  0.00      COFA H  
HETATM42389  H48 PLA    12     -29.775 -27.218 177.833  1.00  0.00      COFA H  
HETATM42390 H50A PLA    12     -30.818 -25.219 177.781  1.00  0.00      COFA H  
HETATM42391 H50B PLA    12     -30.310 -24.197 176.431  1.00  0.00      COFA H  
HETATM42392 H50C PLA    12     -29.722 -23.875 178.068  1.00  0.00      COFA H  
HETATM42393 H51A PLA    12     -26.864 -25.553 176.034  1.00  0.00      COFA H  
HETATM42394 H51B PLA    12     -26.969 -24.421 177.379  1.00  0.00      COFA H  
HETATM42395 H51C PLA    12     -27.801 -24.098 175.865  1.00  0.00      COFA H
HETATM42468  C4  PLA    13     -18.765 -61.509 167.616  1.00 69.14      COFA C  
HETATM42469  O1  PLA    13     -19.061 -60.376 167.219  1.00 69.06      COFA O  
HETATM42470  C3  PLA    13     -18.519 -61.765 169.071  1.00 69.69      COFA C  
HETATM42471  C2  PLA    13     -18.291 -63.047 169.400  1.00 69.24      COFA C  
HETATM42472  C1  PLA    13     -18.188 -64.132 168.404  1.00 69.21      COFA C  
HETATM42473  O2  PLA    13     -17.889 -65.254 168.786  1.00 68.98      COFA O  
HETATM42474  C6  PLA    13     -18.464 -63.858 166.964  1.00 69.03      COFA C  
HETATM42475  C5  PLA    13     -18.747 -62.586 166.602  1.00 69.11      COFA C  
HETATM42476  C53 PLA    13     -18.467 -65.033 166.043  1.00 68.75      COFA C  
HETATM42477  C52 PLA    13     -19.153 -62.168 165.213  1.00 68.37      COFA C  
HETATM42478  C7  PLA    13     -18.567 -60.599 170.069  1.00 70.30      COFA C  
HETATM42479  C8  PLA    13     -18.830 -60.949 171.533  1.00 71.52      COFA C  
HETATM42480  C9  PLA    13     -17.955 -61.545 172.356  1.00 72.16      COFA C  
HETATM42481  C10 PLA    13     -16.598 -61.873 171.833  1.00 72.09      COFA C  
HETATM42482  C11 PLA    13     -18.285 -61.963 173.773  1.00 73.27      COFA C  
HETATM42483  C12 PLA    13     -17.790 -63.354 174.219  1.00 74.49      COFA C  
HETATM42484  C13 PLA    13     -16.663 -63.280 175.225  1.00 75.77      COFA C  
HETATM42485  C14 PLA    13     -16.751 -63.758 176.480  1.00 76.75      COFA C  
HETATM42486  C15 PLA    13     -18.003 -64.423 176.996  1.00 76.77      COFA C  
HETATM42487  C16 PLA    13     -15.545 -63.609 177.381  1.00 77.24      COFA C  
HETATM42488  C17 PLA    13     -14.827 -64.947 177.510  1.00 77.80      COFA C  
HETATM42489  C18 PLA    13     -13.354 -64.778 177.224  1.00 78.17      COFA C  
HETATM42490  C19 PLA    13     -12.424 -64.686 178.193  1.00 78.44      COFA C  
HETATM42491  C20 PLA    13     -12.803 -64.748 179.652  1.00 78.62      COFA C  
HETATM42492  C21 PLA    13     -10.981 -64.530 177.758  1.00 78.30      COFA C  
HETATM42493  C22 PLA    13     -10.122 -63.772 178.766  1.00 77.98      COFA C  
HETATM42494  C23 PLA    13      -9.250 -64.746 179.523  1.00 77.60      COFA C  
HETATM42495  C24 PLA    13      -8.007 -65.092 179.145  1.00 77.02      COFA C  
HETATM42496  C25 PLA    13      -7.360 -64.533 177.905  1.00 76.90      COFA C  
HETATM42497  C26 PLA    13      -7.264 -66.090 180.006  1.00 76.49      COFA C  
HETATM42498  C27 PLA    13      -6.079 -65.447 180.716  1.00 75.08      COFA C  
HETATM42499  C28 PLA    13      -4.826 -66.092 180.174  1.00 73.52      COFA C  
HETATM42500  C29 PLA    13      -3.593 -65.778 180.595  1.00 71.90      COFA C  
HETATM42501  C30 PLA    13      -3.370 -64.737 181.658  1.00 71.87      COFA C  
HETATM42502  C31 PLA    13      -2.418 -66.495 179.974  1.00 70.47      COFA C  
HETATM42503  C32 PLA    13      -1.963 -67.602 180.909  1.00 68.61      COFA C  
HETATM42504  C33 PLA    13      -0.764 -68.326 180.341  1.00 67.50      COFA C  
HETATM42505  C34 PLA    13      -0.650 -69.659 180.456  1.00 66.32      COFA C  
HETATM42506  C35 PLA    13      -1.728 -70.450 181.144  1.00 66.27      COFA C  
HETATM42507  C36 PLA    13       0.560 -70.366 179.889  1.00 65.13      COFA C  
HETATM42508  C37 PLA    13       0.106 -71.330 178.797  1.00 64.14      COFA C  
HETATM42509  C38 PLA    13       1.276 -72.095 178.222  1.00 62.71      COFA C  
HETATM42510  C39 PLA    13       1.216 -72.657 177.002  1.00 61.91      COFA C  
HETATM42511  C40 PLA    13      -0.028 -72.545 176.160  1.00 62.26      COFA C  
HETATM42512  C41 PLA    13       2.415 -73.416 176.477  1.00 60.86      COFA C  
HETATM42513  C42 PLA    13       2.952 -72.782 175.195  1.00 59.70      COFA C  
HETATM42514  C43 PLA    13       3.857 -71.623 175.549  1.00 58.39      COFA C  
HETATM42515  C44 PLA    13       4.895 -71.233 174.787  1.00 57.22      COFA C  
HETATM42516  C45 PLA    13       5.232 -71.930 173.500  1.00 57.48      COFA C  
HETATM42517  C46 PLA    13       5.736 -70.060 175.234  1.00 55.84      COFA C  
HETATM42518  C47 PLA    13       6.932 -70.540 176.044  1.00 53.98      COFA C  
HETATM42519  C48 PLA    13       7.913 -69.400 176.175  1.00 53.27      COFA C  
HETATM42520  C49 PLA    13       8.690 -69.212 177.261  1.00 53.26      COFA C  
HETATM42521  C50 PLA    13       9.634 -68.044 177.280  1.00 52.46      COFA C  
HETATM42522  C51 PLA    13       8.636 -70.133 178.452  1.00 52.51      COFA C 
HETATM42588  H2  PLA    13     -18.184 -63.367 170.427  1.00  0.00      COFA H  
HETATM42589 H53A PLA    13     -19.492 -65.386 165.872  1.00  0.00      COFA H  
HETATM42590 H53B PLA    13     -17.923 -65.857 166.499  1.00  0.00      COFA H  
HETATM42591 H53C PLA    13     -18.040 -64.789 165.072  1.00  0.00      COFA H  
HETATM42592 H52A PLA    13     -18.522 -61.359 164.831  1.00  0.00      COFA H  
HETATM42593 H52B PLA    13     -20.179 -61.782 165.211  1.00  0.00      COFA H  
HETATM42594 H52C PLA    13     -19.121 -63.004 164.516  1.00  0.00      COFA H  
HETATM42595  H7A PLA    13     -19.324 -59.891 169.720  1.00  0.00      COFA H  
HETATM42596  H7B PLA    13     -17.624 -60.042 169.979  1.00  0.00      COFA H  
HETATM42597  H8  PLA    13     -19.820 -60.717 171.919  1.00  0.00      COFA H  
HETATM42598 H10A PLA    13     -15.816 -61.814 172.595  1.00  0.00      COFA H  
HETATM42599 H10B PLA    13     -16.316 -61.283 170.961  1.00  0.00      COFA H  
HETATM42600 H10C PLA    13     -16.654 -62.883 171.450  1.00  0.00      COFA H  
HETATM42601 H11A PLA    13     -19.368 -61.932 173.924  1.00  0.00      COFA H  
HETATM42602 H11B PLA    13     -17.854 -61.254 174.490  1.00  0.00      COFA H  
HETATM42603 H12A PLA    13     -17.503 -63.994 173.384  1.00  0.00      COFA H  
HETATM42604 H12B PLA    13     -18.606 -63.886 174.686  1.00  0.00      COFA H  
HETATM42605  H13 PLA    13     -15.750 -62.814 174.885  1.00  0.00      COFA H  
HETATM42606 H15A PLA    13     -18.208 -65.344 176.448  1.00  0.00      COFA H  
HETATM42607 H15B PLA    13     -18.865 -63.760 176.919  1.00  0.00      COFA H  
HETATM42608 H15C PLA    13     -17.890 -64.685 178.048  1.00  0.00      COFA H  
HETATM42609 H16A PLA    13     -15.861 -63.244 178.360  1.00  0.00      COFA H  
HETATM42610 H16B PLA    13     -14.880 -62.839 176.986  1.00  0.00      COFA H  
HETATM42611 H17A PLA    13     -15.195 -65.660 176.769  1.00  0.00      COFA H  
HETATM42612 H17B PLA    13     -15.063 -65.406 178.466  1.00  0.00      COFA H  
HETATM42613  H18 PLA    13     -13.072 -64.724 176.182  1.00  0.00      COFA H  
HETATM42614 H20A PLA    13     -13.557 -65.499 179.874  1.00  0.00      COFA H  
HETATM42615 H20B PLA    13     -13.162 -63.777 179.994  1.00  0.00      COFA H  
HETATM42616 H20C PLA    13     -11.953 -65.025 180.273  1.00  0.00      COFA H  
HETATM42617 H21A PLA    13     -10.956 -64.000 176.805  1.00  0.00      COFA H  
HETATM42618 H21B PLA    13     -10.568 -65.520 177.556  1.00  0.00      COFA H  
HETATM42619 H22A PLA    13     -10.702 -63.193 179.486  1.00  0.00      COFA H  
HETATM42620 H22B PLA    13      -9.475 -63.065 178.253  1.00  0.00      COFA H  
HETATM42621  H23 PLA    13      -9.689 -65.181 180.409  1.00  0.00      COFA H  
HETATM42622 H25A PLA    13      -6.750 -63.676 178.179  1.00  0.00      COFA H  
HETATM42623 H25B PLA    13      -8.066 -64.234 177.134  1.00  0.00      COFA H  
HETATM42624 H25C PLA    13      -6.703 -65.280 177.462  1.00  0.00      COFA H  
HETATM42625 H26A PLA    13      -7.009 -66.949 179.385  1.00  0.00      COFA H  
HETATM42626 H26B PLA    13      -7.928 -66.504 180.749  1.00  0.00      COFA H  
HETATM42627 H27A PLA    13      -6.134 -65.621 181.792  1.00  0.00      COFA H  
HETATM42628 H27B PLA    13      -6.047 -64.367 180.566  1.00  0.00      COFA H  
HETATM42629  H28 PLA    13      -4.926 -66.846 179.407  1.00  0.00      COFA H  
HETATM42630 H30A PLA    13      -3.612 -65.167 182.626  1.00  0.00      COFA H  
HETATM42631 H30B PLA    13      -3.986 -63.850 181.517  1.00  0.00      COFA H  
HETATM42632 H30C PLA    13      -2.329 -64.429 181.720  1.00  0.00      COFA H  
HETATM42633 H31A PLA    13      -1.615 -65.792 179.790  1.00  0.00      COFA H  
HETATM42634 H31B PLA    13      -2.692 -66.915 179.005  1.00  0.00      COFA H  
HETATM42635 H32A PLA    13      -2.816 -68.240 181.131  1.00  0.00      COFA H  
HETATM42636 H32B PLA    13      -1.657 -67.166 181.861  1.00  0.00      COFA H  
HETATM42637  H33 PLA    13       0.003 -67.733 179.862  1.00  0.00      COFA H  
HETATM42638 H35A PLA    13      -2.674 -70.387 180.606  1.00  0.00      COFA H  
HETATM42639 H35B PLA    13      -1.863 -70.092 182.164  1.00  0.00      COFA H  
HETATM42640 H35C PLA    13      -1.471 -71.504 181.199  1.00  0.00      COFA H  
HETATM42641 H36A PLA    13       1.050 -70.905 180.703  1.00  0.00      COFA H  
HETATM42642 H36B PLA    13       1.285 -69.646 179.507  1.00  0.00      COFA H  
HETATM42643 H37A PLA    13      -0.392 -70.740 178.029  1.00  0.00      COFA H  
HETATM42644 H37B PLA    13      -0.618 -72.041 179.185  1.00  0.00      COFA H  
HETATM42645  H38 PLA    13       2.160 -72.187 178.838  1.00  0.00      COFA H  
HETATM42646 H40A PLA    13       0.099 -71.767 175.406  1.00  0.00      COFA H  
HETATM42647 H40B PLA    13      -0.937 -72.316 176.710  1.00  0.00      COFA H  
HETATM42648 H40C PLA    13      -0.221 -73.484 175.652  1.00  0.00      COFA H  
HETATM42649 H41A PLA    13       2.092 -74.439 176.284  1.00  0.00      COFA H  
HETATM42650 H41B PLA    13       3.199 -73.494 177.233  1.00  0.00      COFA H  
HETATM42651 H42A PLA    13       2.154 -72.440 174.536  1.00  0.00      COFA H  
HETATM42652 H42B PLA    13       3.515 -73.538 174.650  1.00  0.00      COFA H  
HETATM42653  H43 PLA    13       3.626 -71.085 176.459  1.00  0.00      COFA H  
HETATM42654 H45A PLA    13       4.337 -72.240 172.965  1.00  0.00      COFA H  
HETATM42655 H45B PLA    13       5.820 -72.814 173.732  1.00  0.00      COFA H  
HETATM42656 H45C PLA    13       5.810 -71.284 172.839  1.00  0.00      COFA H  
HETATM42657 H46A PLA    13       5.121 -69.389 175.823  1.00  0.00      COFA H  
HETATM42658 H46B PLA    13       6.042 -69.508 174.350  1.00  0.00      COFA H  
HETATM42659 H47A PLA    13       7.441 -71.358 175.532  1.00  0.00      COFA H  
HETATM42660 H47B PLA    13       6.587 -70.913 177.008  1.00  0.00      COFA H  
HETATM42661  H48 PLA    13       7.993 -68.721 175.337  1.00  0.00      COFA H  
HETATM42662 H50A PLA    13       9.348 -67.346 178.066  1.00  0.00      COFA H  
HETATM42663 H50B PLA    13       9.658 -67.499 176.335  1.00  0.00      COFA H  
HETATM42664 H50C PLA    13      10.646 -68.350 177.520  1.00  0.00      COFA H  
HETATM42665 H51A PLA    13       8.372 -71.158 178.197  1.00  0.00      COFA H  
HETATM42666 H51B PLA    13       7.936 -69.753 179.197  1.00  0.00      COFA H  
HETATM42667 H51C PLA    13       9.623 -70.181 178.915  1.00  0.00      COFA H  
HETATM41921 FE   FE     10     -24.572 -57.363 165.326  1.00 26.63      COFAFe2+
ENDMOL
