# Supplementary material for: Proton-mediated photoprotection mechanism in photosystem II
Source: Front Plant Sci. 2022 Sep 7;13:934736. doi: 10.3389/fpls.2022.934736 (PMC9490181; doi:10.3389/fpls.2022.934736)
Supplement: Supplementary file 1 [file Data_Sheet_1.ZIP › SI-coordinate/coodinates_Figure3.txt]

TITLE    1 SUPPORTING INFORMATION FOR: PROTON-MEDIATED PHOTOPROTECTION MECHANISM OF ELECTRON ACCEPTOR QUINONE IN PHOTOSYSTEM II
TITLE    2 
TITLE    3 Y.SUGO, H.ISHIKITA       
REMARK 400 
REMARK 400 TABLE OF CONTENTS
REMARK 400 GEOMETRIES OF QM REGION IN Fig. 3(MODEL 1-2) 
REMARK 400 
REMARK 400 MODEL  1:QA neutral (Fig. 3a)
REMARK 400 MODEL  2:QA- (Fig. 3c)
REMARK 400 
MODEL        1
ATOM      1  ND1 HIS A 215     -21.138 -58.713 167.286  1.00 25.00      ACHN N
ATOM      2  CG  HIS A 215     -21.080 -57.444 167.823  1.00 25.09      ACHN C
ATOM      3  CB  HIS A 215     -20.015 -57.062 168.795  1.00 24.58      ACHN C
ATOM      4  NE2 HIS A 215     -22.823 -57.627 166.426  1.00 24.53      ACHN N
ATOM      5  CD2 HIS A 215     -22.143 -56.778 167.275  1.00 22.58      ACHN C
ATOM      6  CE1 HIS A 215     -22.184 -58.785 166.445  1.00 25.01      ACHN C
ATOM      7  HD1 HIS A 215     -20.403 -59.414 167.368  1.00  0.00      ACHN H
ATOM      8 1HB  HIS A 215     -20.061 -57.687 169.694  1.00  0.00      ACHN H
ATOM      9 2HB  HIS A 215     -20.158 -56.030 169.130  1.00  0.00      ACHN H
ATOM     10  HD2 HIS A 215     -22.462 -55.762 167.436  1.00  0.00      ACHN H
ATOM     11  HE1 HIS A 215     -22.425 -59.668 165.860  1.00  0.00      ACHN H
ATOM     12 HCAP HIS A 215     -18.994 -57.169 168.394  1.00 24.58      ACHN H
ATOM     13  CB  TYR A 246     -19.874 -60.013 158.206  1.00 38.96      ACHN C
ATOM     14  CG  TYR A 246     -20.733 -60.463 159.371  1.00 40.29      ACHN C
ATOM     15  CD1 TYR A 246     -22.054 -60.016 159.518  1.00 41.55      ACHN C
ATOM     16  CE1 TYR A 246     -22.881 -60.506 160.519  1.00 43.96      ACHN C
ATOM     17  CZ  TYR A 246     -22.382 -61.464 161.398  1.00 44.22      ACHN C
ATOM     18  OH  TYR A 246     -23.166 -62.040 162.372  1.00 47.23      ACHN O
ATOM     19  CD2 TYR A 246     -20.230 -61.361 160.327  1.00 41.81      ACHN C
ATOM     20  CE2 TYR A 246     -21.045 -61.860 161.339  1.00 43.05      ACHN C
ATOM     21 1HB  TYR A 246     -18.820 -60.161 158.456  1.00  0.00      ACHN H
ATOM     22 2HB  TYR A 246     -20.021 -58.943 158.024  1.00  0.00      ACHN H
ATOM     23  HD1 TYR A 246     -22.474 -59.307 158.812  1.00  0.00      ACHN H
ATOM     24  HE1 TYR A 246     -23.908 -60.175 160.594  1.00  0.00      ACHN H
ATOM     25  HH  TYR A 246     -24.117 -61.886 162.200  1.00  0.00      ACHN H
ATOM     26  HD2 TYR A 246     -19.206 -61.710 160.246  1.00  0.00      ACHN H
ATOM     27  HE2 TYR A 246     -20.673 -62.578 162.064  1.00  0.00      ACHN H
ATOM     28 HCAP TYR A 246     -20.095 -60.493 157.234  1.00 38.96      ACHN H
ATOM     29  ND1 HIS A 252     -16.946 -69.493 167.107  1.00 39.76      ACHN N
ATOM     30  CG  HIS A 252     -17.055 -69.606 165.732  1.00 38.25      ACHN C
ATOM     31  CB  HIS A 252     -17.104 -68.417 164.811  1.00 36.71      ACHN C
ATOM     32  NE2 HIS A 252     -17.004 -71.633 166.587  1.00 39.13      ACHN N
ATOM     33  CD2 HIS A 252     -17.105 -70.937 165.396  1.00 38.51      ACHN C
ATOM     34  CE1 HIS A 252     -16.918 -70.715 167.587  1.00 39.96      ACHN C
ATOM     35 1HB  HIS A 252     -18.003 -67.823 165.009  1.00  0.00      ACHN H
ATOM     36 2HB  HIS A 252     -17.175 -68.769 163.777  1.00  0.00      ACHN H
ATOM     37  HD2 HIS A 252     -17.203 -71.439 164.450  1.00  0.00      ACHN H
ATOM     38  HE2 HIS A 252     -17.045 -72.635 166.699  1.00  0.00           H
ATOM     39  HE1 HIS A 252     -16.859 -70.975 168.633  1.00  0.00           H
ATOM     40 HCAP HIS A 252     -16.261 -67.703 164.868  1.00 36.71      ACHN H
ATOM     41  CB  SER A 264     -15.567 -68.208 169.879  1.00 44.42      ACHN C
ATOM     42  OG  SER A 264     -15.897 -67.525 168.699  1.00 44.92      ACHN O
ATOM     43 1HB  SER A 264     -14.636 -67.783 170.276  1.00  0.00      ACHN H
ATOM     44 2HB  SER A 264     -15.385 -69.276 169.692  1.00  0.00      ACHN H
ATOM     45  HG1 SER A 264     -16.427 -68.130 168.125  1.00  0.00      ACHN H
ATOM     46 HCAP SER A 264     -16.286 -68.139 170.718  1.00 44.42      ACHN H
ATOM     47  ND1 HIS A 272     -26.292 -61.013 166.957  1.00 26.75      ACHN N
ATOM     48  CG  HIS A 272     -26.815 -60.163 167.911  1.00 27.26      ACHN C
ATOM     49  CB  HIS A 272     -27.647 -60.663 169.062  1.00 27.15      ACHN C
ATOM     50  NE2 HIS A 272     -25.586 -59.015 166.396  1.00 26.38      ACHN N
ATOM     51  CD2 HIS A 272     -26.361 -58.919 167.541  1.00 27.24      ACHN C
ATOM     52  CE1 HIS A 272     -25.568 -60.300 166.076  1.00 26.68      ACHN C
ATOM     53  HD1 HIS A 272     -26.455 -62.021 166.916  1.00  0.00      ACHN H
ATOM     54 1HB  HIS A 272     -28.208 -61.568 168.808  1.00  0.00      ACHN H
ATOM     55 2HB  HIS A 272     -28.388 -59.904 169.330  1.00  0.00      ACHN H
ATOM     56  HD2 HIS A 272     -26.567 -57.963 168.001  1.00  0.00      ACHN H
ATOM     57  HE1 HIS A 272     -25.043 -60.725 165.236  1.00  0.00      ACHN H
ATOM     58 HCAP HIS A 272     -27.011 -60.872 169.937  1.00 27.15      ACHN H
TER      59      HIS A 272
ATOM     60  ND1 HIS D 214     -27.018 -54.381 166.323  1.00 22.44      DCHN N
ATOM     61  CG  HIS D 214     -26.319 -54.443 167.514  1.00 22.88      DCHN C
ATOM     62  CB  HIS D 214     -26.622 -53.599 168.704  1.00 22.12      DCHN C
ATOM     63  NE2 HIS D 214     -25.535 -55.970 166.077  1.00 22.46      DCHN N
ATOM     64  CD2 HIS D 214     -25.403 -55.444 167.338  1.00 22.73      DCHN C
ATOM     65  CE1 HIS D 214     -26.523 -55.324 165.493  1.00 23.12      DCHN C
ATOM     66  HD1 HIS D 214     -27.861 -53.838 166.162  1.00  0.00      DCHN H
ATOM     67 1HB  HIS D 214     -26.427 -52.536 168.510  1.00  0.00      DCHN H
ATOM     68 2HB  HIS D 214     -25.963 -53.893 169.525  1.00  0.00      DCHN H
ATOM     69  HD2 HIS D 214     -24.675 -55.823 168.038  1.00  0.00      DCHN H
ATOM     70  HE1 HIS D 214     -26.902 -55.539 164.505  1.00  0.00      DCHN H
ATOM     71 HCAP HIS D 214     -27.665 -53.664 169.049  1.00 22.12      DCHN H
ATOM     72  ND1 HIS D 268     -22.867 -54.810 162.138  1.00 25.06      DCHN N
ATOM     73  CG  HIS D 268     -21.785 -54.652 162.983  1.00 23.79      DCHN C
ATOM     74  CB  HIS D 268     -20.613 -53.785 162.627  1.00 22.63      DCHN C
ATOM     75  NE2 HIS D 268     -23.305 -56.035 163.907  1.00 25.05      DCHN N
ATOM     76  CD2 HIS D 268     -22.083 -55.421 164.079  1.00 24.62      DCHN C
ATOM     77  CE1 HIS D 268     -23.754 -55.643 162.730  1.00 25.67      DCHN C
ATOM     78  HD1 HIS D 268     -22.988 -54.323 161.251  1.00  0.00      DCHN H
ATOM     79 1HB  HIS D 268     -20.514 -53.668 161.542  1.00  0.00      DCHN H
ATOM     80 2HB  HIS D 268     -19.689 -54.244 162.994  1.00  0.00      DCHN H
ATOM     81  HD2 HIS D 268     -21.484 -55.600 164.960  1.00  0.00      DCHN H
ATOM     82  HE1 HIS D 268     -24.687 -55.961 162.291  1.00  0.00      DCHN H
ATOM     83 HCAP HIS D 268     -20.729 -52.794 163.084  1.00 22.63      DCHN H
TER      84      HIS D 268
HETATM   85 FE   FE     10     -24.500 -57.547 165.160  1.00 26.63      COFAFe2+
HETATM   86  C   BCT    11     -25.147 -58.651 163.008  1.00 40.47      COFA C
HETATM   87  O1  BCT    11     -25.754 -57.603 163.400  1.00 39.89      COFA O
HETATM   88  O2  BCT    11     -25.537 -59.253 161.861  1.00 42.00      COFA O
HETATM   89  O3  BCT    11     -24.197 -59.182 163.635  1.00 39.12      COFA O1-
HETATM   90  HO2 BCT    11     -26.267 -58.756 161.451  1.00  0.00      COFA H
HETATM   91  C4  PLA    12     -31.044 -49.495 164.826  1.00 23.59      COFA C
HETATM   92  O1  PLA    12     -31.417 -48.388 164.431  1.00 23.08      COFA O
HETATM   93  C3  PLA    12     -30.594 -49.654 166.245  1.00 23.80      COFA C
HETATM   94  C2  PLA    12     -30.041 -50.826 166.607  1.00 22.13      COFA C
HETATM   95  C1  PLA    12     -29.930 -51.945 165.670  1.00 23.19      COFA C
HETATM   96  O2  PLA    12     -29.379 -52.998 166.005  1.00 22.96      COFA O
HETATM   97  C6  PLA    12     -30.514 -51.844 164.313  1.00 24.04      COFA C
HETATM   98  C5  PLA    12     -31.043 -50.667 163.902  1.00 22.98      COFA C
HETATM   99  C53 PLA    12     -30.454 -53.093 163.482  1.00 23.29      COFA C
HETATM  100  C52 PLA    12     -31.628 -50.468 162.535  1.00 23.40      COFA C
HETATM  101  C7  PLA    12     -30.798 -48.493 167.193  1.00 25.03      COFA C
HETATM  102  C8  PLA    12     -29.563 -47.658 167.432  1.00 26.10      COFA C
HETATM  103  C9  PLA    12     -29.371 -46.363 167.134  1.00 26.13      COFA C
HETATM  104  C10 PLA    12     -30.362 -45.504 166.389  1.00 26.57      COFA C
HETATM  105  C11 PLA    12     -28.107 -45.678 167.588  1.00 25.98      COFA C
HETATM  106  H2  PLA    12     -29.693 -51.018 167.618  1.00  0.00      COFA H
HETATM  107 H53A PLA    12     -30.635 -53.976 164.099  1.00  0.00      COFA H
HETATM  108 H53B PLA    12     -29.455 -53.220 163.046  1.00  0.00      COFA H
HETATM  109 H53C PLA    12     -31.175 -53.072 162.665  1.00  0.00      COFA H
HETATM  110 H52A PLA    12     -30.915 -50.714 161.743  1.00  0.00      COFA H
HETATM  111 H52B PLA    12     -31.950 -49.438 162.407  1.00  0.00      COFA H
HETATM  112 H52C PLA    12     -32.485 -51.121 162.369  1.00  0.00      COFA H
HETATM  113  H7A PLA    12     -31.134 -48.913 168.148  1.00  0.00      COFA H
HETATM  114  H7B PLA    12     -31.610 -47.875 166.816  1.00  0.00      COFA H
HETATM  115  H8  PLA    12     -28.762 -48.178 167.959  1.00  0.00      COFA H
HETATM  116 H10A PLA    12     -30.728 -44.678 167.014  1.00  0.00      COFA H
HETATM  117 H10B PLA    12     -31.229 -46.061 166.035  1.00  0.00      COFA H
HETATM  118 H10C PLA    12     -29.880 -45.039 165.518  1.00  0.00      COFA H
HETATM  119 H11A PLA    12     -27.637 -45.099 166.783  1.00  0.00      COFA H
HETATM  120 H11B PLA    12     -27.391 -46.424 167.948  1.00  0.00      COFA H
HETATM  121 HCAP PLA    12     -28.291 -44.996 168.417  1.00 25.98      COFA H
HETATM  122  C4  PLA    13     -18.741 -61.508 167.620  1.00 69.14      COFA C
HETATM  123  O1  PLA    13     -18.989 -60.369 167.222  1.00 69.06      COFA O
HETATM  124  C3  PLA    13     -18.522 -61.770 169.080  1.00 69.69      COFA C
HETATM  125  C2  PLA    13     -18.296 -63.050 169.413  1.00 69.24      COFA C
HETATM  126  C1  PLA    13     -18.182 -64.134 168.416  1.00 69.21      COFA C
HETATM  127  O2  PLA    13     -17.871 -65.254 168.803  1.00 68.98      COFA O
HETATM  128  C6  PLA    13     -18.450 -63.861 166.978  1.00 69.03      COFA C
HETATM  129  C5  PLA    13     -18.724 -62.589 166.606  1.00 69.11      COFA C
HETATM  130  C53 PLA    13     -18.444 -65.034 166.054  1.00 68.75      COFA C
HETATM  131  C52 PLA    13     -19.098 -62.168 165.214  1.00 68.37      COFA C
HETATM  132  C7  PLA    13     -18.579 -60.600 170.073  1.00 70.30      COFA C
HETATM  133  C8  PLA    13     -18.838 -60.949 171.537  1.00 71.52      COFA C
HETATM  134  C9  PLA    13     -17.959 -61.543 172.358  1.00 72.16      COFA C
HETATM  135  C10 PLA    13     -16.603 -61.869 171.831  1.00 72.09      COFA C
HETATM  136  C11 PLA    13     -18.286 -61.962 173.775  1.00 73.27      COFA C
HETATM  137  H2  PLA    13     -18.196 -63.371 170.440  1.00  0.00      COFA H
HETATM  138 H53A PLA    13     -19.466 -65.383 165.861  1.00  0.00      COFA H
HETATM  139 H53B PLA    13     -17.909 -65.860 166.517  1.00  0.00      COFA H
HETATM  140 H53C PLA    13     -18.000 -64.787 165.091  1.00  0.00      COFA H
HETATM  141 H52A PLA    13     -18.480 -61.333 164.868  1.00  0.00      COFA H
HETATM  142 H52B PLA    13     -20.138 -61.816 165.168  1.00  0.00      COFA H
HETATM  143 H52C PLA    13     -19.008 -62.995 164.510  1.00  0.00      COFA H
HETATM  144  H7A PLA    13     -19.341 -59.899 169.721  1.00  0.00      COFA H
HETATM  145  H7B PLA    13     -17.642 -60.035 169.981  1.00  0.00      COFA H
HETATM  146  H8  PLA    13     -19.828 -60.721 171.924  1.00  0.00      COFA H
HETATM  147 H10A PLA    13     -15.819 -61.811 172.590  1.00  0.00      COFA H
HETATM  148 H10B PLA    13     -16.324 -61.275 170.961  1.00  0.00      COFA H
HETATM  149 H10C PLA    13     -16.657 -62.876 171.441  1.00  0.00      COFA H
HETATM  150 H11A PLA    13     -19.370 -61.933 173.928  1.00  0.00      COFA H
HETATM  151 H11B PLA    13     -17.856 -61.255 174.493  1.00  0.00      COFA H
HETATM  152 HCAP PLA    13     -17.932 -62.954 174.092  1.00 73.27      COFA H
HETATM  153  O   HOH  2000     -22.286 -61.378 164.817  1.00  0.00      WTXR O
HETATM  154  H1  HOH  2000     -22.634 -61.377 163.896  1.00  0.00      WTXR H
HETATM  155  H2  HOH  2000     -22.636 -62.211 165.168  1.00  0.00      WTXR H
ENDMOL
MODEL        2
ATOM      1  ND1 HIS A 215     -21.148 -58.705 167.258  1.00 25.00      ACHN N
ATOM      2  CG  HIS A 215     -21.085 -57.442 167.811  1.00 25.09      ACHN C
ATOM      3  CB  HIS A 215     -20.020 -57.069 168.786  1.00 24.58      ACHN C
ATOM      4  NE2 HIS A 215     -22.850 -57.609 166.435  1.00 24.53      ACHN N
ATOM      5  CD2 HIS A 215     -22.158 -56.771 167.285  1.00 22.58      ACHN C
ATOM      6  CE1 HIS A 215     -22.209 -58.767 166.433  1.00 25.01      ACHN C
ATOM      7  HD1 HIS A 215     -20.414 -59.410 167.327  1.00  0.00      ACHN H
ATOM      8 1HB  HIS A 215     -20.066 -57.701 169.681  1.00  0.00      ACHN H
ATOM      9 2HB  HIS A 215     -20.165 -56.040 169.129  1.00  0.00      ACHN H
ATOM     10  HD2 HIS A 215     -22.480 -55.759 167.466  1.00  0.00      ACHN H
ATOM     11  HE1 HIS A 215     -22.453 -59.643 165.839  1.00  0.00      ACHN H
ATOM     12 HCAP HIS A 215     -18.995 -57.171 168.392  1.00 24.58      ACHN H
ATOM     13  CB  TYR A 246     -19.873 -60.014 158.207  1.00 38.96      ACHN C
ATOM     14  CG  TYR A 246     -20.730 -60.467 159.374  1.00 40.29      ACHN C
ATOM     15  CD1 TYR A 246     -22.049 -60.019 159.523  1.00 41.55      ACHN C
ATOM     16  CE1 TYR A 246     -22.876 -60.511 160.525  1.00 43.96      ACHN C
ATOM     17  CZ  TYR A 246     -22.380 -61.470 161.401  1.00 44.22      ACHN C
ATOM     18  OH  TYR A 246     -23.165 -62.047 162.378  1.00 47.23      ACHN O
ATOM     19  CD2 TYR A 246     -20.230 -61.367 160.326  1.00 41.81      ACHN C
ATOM     20  CE2 TYR A 246     -21.046 -61.868 161.338  1.00 43.05      ACHN C
ATOM     21 1HB  TYR A 246     -18.818 -60.161 158.455  1.00  0.00      ACHN H
ATOM     22 2HB  TYR A 246     -20.018 -58.944 158.026  1.00  0.00      ACHN H
ATOM     23  HD1 TYR A 246     -22.468 -59.306 158.821  1.00  0.00      ACHN H
ATOM     24  HE1 TYR A 246     -23.902 -60.175 160.601  1.00  0.00      ACHN H
ATOM     25  HH  TYR A 246     -24.113 -61.885 162.206  1.00  0.00      ACHN H
ATOM     26  HD2 TYR A 246     -19.206 -61.717 160.246  1.00  0.00      ACHN H
ATOM     27  HE2 TYR A 246     -20.673 -62.586 162.062  1.00  0.00      ACHN H
ATOM     28 HCAP TYR A 246     -20.095 -60.493 157.235  1.00 38.96      ACHN H
ATOM     29  ND1 HIS A 252     -16.949 -69.492 167.107  1.00 39.76      ACHN N
ATOM     30  CG  HIS A 252     -17.056 -69.605 165.732  1.00 38.25      ACHN C
ATOM     31  CB  HIS A 252     -17.106 -68.415 164.811  1.00 36.71      ACHN C
ATOM     32  NE2 HIS A 252     -17.006 -71.632 166.586  1.00 39.13      ACHN N
ATOM     33  CD2 HIS A 252     -17.106 -70.935 165.395  1.00 38.51      ACHN C
ATOM     34  CE1 HIS A 252     -16.922 -70.714 167.587  1.00 39.96      ACHN C
ATOM     35 1HB  HIS A 252     -18.002 -67.818 165.014  1.00  0.00      ACHN H
ATOM     36 2HB  HIS A 252     -17.180 -68.765 163.777  1.00  0.00      ACHN H
ATOM     37  HD2 HIS A 252     -17.204 -71.437 164.449  1.00  0.00      ACHN H
ATOM     38  HE2 HIS A 252     -17.053 -72.634 166.697  1.00  0.00           H
ATOM     39  HE1 HIS A 252     -16.864 -70.973 168.632  1.00  0.00           H
ATOM     40 HCAP HIS A 252     -16.261 -67.702 164.868  1.00 36.71      ACHN H
ATOM     41  CB  SER A 264     -15.563 -68.213 169.883  1.00 44.42      ACHN C
ATOM     42  OG  SER A 264     -15.877 -67.532 168.700  1.00 44.92      ACHN O
ATOM     43 1HB  SER A 264     -14.633 -67.790 170.285  1.00  0.00      ACHN H
ATOM     44 2HB  SER A 264     -15.382 -69.282 169.700  1.00  0.00      ACHN H
ATOM     45  HG1 SER A 264     -16.429 -68.122 168.133  1.00  0.00      ACHN H
ATOM     46 HCAP SER A 264     -16.284 -68.140 170.719  1.00 44.42      ACHN H
ATOM     47  ND1 HIS A 272     -26.292 -61.003 166.959  1.00 26.75      ACHN N
ATOM     48  CG  HIS A 272     -26.820 -60.156 167.914  1.00 27.26      ACHN C
ATOM     49  CB  HIS A 272     -27.649 -60.662 169.064  1.00 27.15      ACHN C
ATOM     50  NE2 HIS A 272     -25.600 -58.999 166.401  1.00 26.38      ACHN N
ATOM     51  CD2 HIS A 272     -26.375 -58.909 167.546  1.00 27.24      ACHN C
ATOM     52  CE1 HIS A 272     -25.573 -60.283 166.079  1.00 26.68      ACHN C
ATOM     53  HD1 HIS A 272     -26.450 -62.010 166.915  1.00  0.00      ACHN H
ATOM     54 1HB  HIS A 272     -28.208 -61.568 168.807  1.00  0.00      ACHN H
ATOM     55 2HB  HIS A 272     -28.392 -59.906 169.334  1.00  0.00      ACHN H
ATOM     56  HD2 HIS A 272     -26.589 -57.953 168.002  1.00  0.00      ACHN H
ATOM     57  HE1 HIS A 272     -25.048 -60.702 165.236  1.00  0.00      ACHN H
ATOM     58 HCAP HIS A 272     -27.012 -60.872 169.937  1.00 27.15      ACHN H
TER      59      HIS A 272
ATOM     60  ND1 HIS D 214     -27.061 -54.324 166.316  1.00 22.44      DCHN N
ATOM     61  CG  HIS D 214     -26.343 -54.410 167.490  1.00 22.88      DCHN C
ATOM     62  CB  HIS D 214     -26.626 -53.587 168.699  1.00 22.12      DCHN C
ATOM     63  NE2 HIS D 214     -25.596 -55.934 166.033  1.00 22.46      DCHN N
ATOM     64  CD2 HIS D 214     -25.440 -55.420 167.297  1.00 22.73      DCHN C
ATOM     65  CE1 HIS D 214     -26.587 -55.262 165.473  1.00 23.12      DCHN C
ATOM     66  HD1 HIS D 214     -27.916 -53.756 166.169  1.00  0.00      DCHN H
ATOM     67 1HB  HIS D 214     -26.440 -52.521 168.519  1.00  0.00      DCHN H
ATOM     68 2HB  HIS D 214     -25.958 -53.895 169.508  1.00  0.00      DCHN H
ATOM     69  HD2 HIS D 214     -24.711 -55.815 167.986  1.00  0.00      DCHN H
ATOM     70  HE1 HIS D 214     -26.986 -55.458 164.490  1.00  0.00      DCHN H
ATOM     71 HCAP HIS D 214     -27.666 -53.661 169.048  1.00 22.12      DCHN H
ATOM     72  ND1 HIS D 268     -22.874 -54.801 162.143  1.00 25.06      DCHN N
ATOM     73  CG  HIS D 268     -21.788 -54.652 162.984  1.00 23.79      DCHN C
ATOM     74  CB  HIS D 268     -20.614 -53.786 162.628  1.00 22.63      DCHN C
ATOM     75  NE2 HIS D 268     -23.311 -56.027 163.911  1.00 25.05      DCHN N
ATOM     76  CD2 HIS D 268     -22.084 -55.423 164.079  1.00 24.62      DCHN C
ATOM     77  CE1 HIS D 268     -23.765 -55.628 162.738  1.00 25.67      DCHN C
ATOM     78  HD1 HIS D 268     -23.002 -54.304 161.262  1.00  0.00      DCHN H
ATOM     79 1HB  HIS D 268     -20.515 -53.669 161.542  1.00  0.00      DCHN H
ATOM     80 2HB  HIS D 268     -19.691 -54.245 162.995  1.00  0.00      DCHN H
ATOM     81  HD2 HIS D 268     -21.484 -55.607 164.958  1.00  0.00      DCHN H
ATOM     82  HE1 HIS D 268     -24.704 -55.935 162.305  1.00  0.00      DCHN H
ATOM     83 HCAP HIS D 268     -20.729 -52.794 163.084  1.00 22.63      DCHN H
TER      84      HIS D 268
HETATM   85 FE   FE     10     -24.538 -57.510 165.162  1.00 26.63      COFAFe2+
HETATM   86  C   BCT    11     -25.140 -58.658 163.013  1.00 40.47      COFA C
HETATM   87  O1  BCT    11     -25.748 -57.605 163.388  1.00 39.89      COFA O
HETATM   88  O2  BCT    11     -25.528 -59.270 161.869  1.00 42.00      COFA O
HETATM   89  O3  BCT    11     -24.197 -59.185 163.653  1.00 39.12      COFA O1-
HETATM   90  HO2 BCT    11     -26.251 -58.769 161.452  1.00  0.00      COFA H
HETATM   91  C4  PLA    12     -31.034 -49.489 164.806  1.00 23.59      COFA C
HETATM   92  O1  PLA    12     -31.449 -48.359 164.412  1.00 23.08      COFA O
HETATM   93  C3  PLA    12     -30.564 -49.673 166.181  1.00 23.80      COFA C
HETATM   94  C2  PLA    12     -30.004 -50.864 166.549  1.00 22.13      COFA C
HETATM   95  C1  PLA    12     -29.905 -51.980 165.644  1.00 23.19      COFA C
HETATM   96  O2  PLA    12     -29.379 -53.082 165.992  1.00 22.96      COFA O
HETATM   97  C6  PLA    12     -30.474 -51.844 164.315  1.00 24.04      COFA C
HETATM   98  C5  PLA    12     -31.015 -50.649 163.909  1.00 22.98      COFA C
HETATM   99  C53 PLA    12     -30.431 -53.079 163.455  1.00 23.29      COFA C
HETATM  100  C52 PLA    12     -31.610 -50.470 162.539  1.00 23.40      COFA C
HETATM  101  C7  PLA    12     -30.765 -48.538 167.166  1.00 25.03      COFA C
HETATM  102  C8  PLA    12     -29.546 -47.696 167.441  1.00 26.10      COFA C
HETATM  103  C9  PLA    12     -29.350 -46.401 167.148  1.00 26.13      COFA C
HETATM  104  C10 PLA    12     -30.338 -45.558 166.379  1.00 26.57      COFA C
HETATM  105  C11 PLA    12     -28.095 -45.708 167.615  1.00 25.98      COFA C
HETATM  106  H2  PLA    12     -29.658 -51.032 167.567  1.00  0.00      COFA H
HETATM  107 H53A PLA    12     -30.575 -53.970 164.071  1.00  0.00      COFA H
HETATM  108 H53B PLA    12     -29.448 -53.194 162.973  1.00  0.00      COFA H
HETATM  109 H53C PLA    12     -31.182 -53.060 162.665  1.00  0.00      COFA H
HETATM  110 H52A PLA    12     -30.904 -50.715 161.738  1.00  0.00      COFA H
HETATM  111 H52B PLA    12     -31.935 -49.439 162.417  1.00  0.00      COFA H
HETATM  112 H52C PLA    12     -32.468 -51.125 162.378  1.00  0.00      COFA H
HETATM  113  H7A PLA    12     -31.096 -48.980 168.115  1.00  0.00      COFA H
HETATM  114  H7B PLA    12     -31.581 -47.914 166.806  1.00  0.00      COFA H
HETATM  115  H8  PLA    12     -28.746 -48.213 167.976  1.00  0.00      COFA H
HETATM  116 H10A PLA    12     -30.832 -44.814 167.020  1.00  0.00      COFA H
HETATM  117 H10B PLA    12     -31.108 -46.169 165.906  1.00  0.00      COFA H
HETATM  118 H10C PLA    12     -29.823 -44.992 165.589  1.00  0.00      COFA H
HETATM  119 H11A PLA    12     -27.602 -45.149 166.808  1.00  0.00      COFA H
HETATM  120 H11B PLA    12     -27.391 -46.451 168.006  1.00  0.00      COFA H
HETATM  121 HCAP PLA    12     -28.288 -45.005 168.425  1.00 25.98      COFA H
HETATM  122  C4  PLA    13     -18.747 -61.499 167.632  1.00 69.14      COFA C
HETATM  123  O1  PLA    13     -19.001 -60.356 167.229  1.00 69.06      COFA O
HETATM  124  C3  PLA    13     -18.523 -61.762 169.083  1.00 69.69      COFA C
HETATM  125  C2  PLA    13     -18.291 -63.045 169.420  1.00 69.24      COFA C
HETATM  126  C1  PLA    13     -18.177 -64.130 168.434  1.00 69.21      COFA C
HETATM  127  O2  PLA    13     -17.868 -65.255 168.825  1.00 68.98      COFA O
HETATM  128  C6  PLA    13     -18.443 -63.854 167.002  1.00 69.03      COFA C
HETATM  129  C5  PLA    13     -18.725 -62.582 166.627  1.00 69.11      COFA C
HETATM  130  C53 PLA    13     -18.427 -65.023 166.070  1.00 68.75      COFA C
HETATM  131  C52 PLA    13     -19.103 -62.170 165.232  1.00 68.37      COFA C
HETATM  132  C7  PLA    13     -18.579 -60.594 170.078  1.00 70.30      COFA C
HETATM  133  C8  PLA    13     -18.837 -60.944 171.541  1.00 71.52      COFA C
HETATM  134  C9  PLA    13     -17.959 -61.538 172.362  1.00 72.16      COFA C
HETATM  135  C10 PLA    13     -16.602 -61.864 171.837  1.00 72.09      COFA C
HETATM  136  C11 PLA    13     -18.288 -61.962 173.778  1.00 73.27      COFA C
HETATM  137  H2  PLA    13     -18.192 -63.361 170.449  1.00  0.00      COFA H
HETATM  138 H53A PLA    13     -19.446 -65.368 165.857  1.00  0.00      COFA H
HETATM  139 H53B PLA    13     -17.901 -65.852 166.538  1.00  0.00      COFA H
HETATM  140 H53C PLA    13     -17.966 -64.772 165.116  1.00  0.00      COFA H
HETATM  141 H52A PLA    13     -18.498 -61.325 164.887  1.00  0.00      COFA H
HETATM  142 H52B PLA    13     -20.148 -61.834 165.183  1.00  0.00      COFA H
HETATM  143 H52C PLA    13     -18.998 -62.995 164.528  1.00  0.00      COFA H
HETATM  144  H7A PLA    13     -19.341 -59.892 169.727  1.00  0.00      COFA H
HETATM  145  H7B PLA    13     -17.642 -60.027 169.988  1.00  0.00      COFA H
HETATM  146  H8  PLA    13     -19.829 -60.721 171.928  1.00  0.00      COFA H
HETATM  147 H10A PLA    13     -15.818 -61.804 172.597  1.00  0.00      COFA H
HETATM  148 H10B PLA    13     -16.325 -61.272 170.966  1.00  0.00      COFA H
HETATM  149 H10C PLA    13     -16.654 -62.872 171.448  1.00  0.00      COFA H
HETATM  150 H11A PLA    13     -19.373 -61.937 173.927  1.00  0.00      COFA H
HETATM  151 H11B PLA    13     -17.863 -61.256 174.501  1.00  0.00      COFA H
HETATM  152 HCAP PLA    13     -17.933 -62.954 174.092  1.00 73.27      COFA H
HETATM  153  O   HOH  2000     -22.292 -61.373 164.819  1.00  0.00      WTXR O
HETATM  154  H1  HOH  2000     -22.632 -61.377 163.895  1.00  0.00      WTXR H
HETATM  155  H2  HOH  2000     -22.679 -62.183 165.183  1.00  0.00      WTXR H
ENDMP+MODEL        1
ATOM      1  ND1 HIS A 215     -21.148 -58.705 167.258  1.00 25.00      ACHN N
ATOM      2  CG  HIS A 215     -21.085 -57.442 167.811  1.00 25.09      ACHN C
ATOM      3  CB  HIS A 215     -20.020 -57.069 168.786  1.00 24.58      ACHN C
ATOM      4  NE2 HIS A 215     -22.850 -57.609 166.435  1.00 24.53      ACHN N
ATOM      5  CD2 HIS A 215     -22.158 -56.771 167.285  1.00 22.58      ACHN C
ATOM      6  CE1 HIS A 215     -22.209 -58.767 166.433  1.00 25.01      ACHN C
ATOM      7  HD1 HIS A 215     -20.414 -59.410 167.327  1.00  0.00      ACHN H
ATOM      8 1HB  HIS A 215     -20.066 -57.701 169.681  1.00  0.00      ACHN H
ATOM      9 2HB  HIS A 215     -20.165 -56.040 169.129  1.00  0.00      ACHN H
ATOM     10  HD2 HIS A 215     -22.480 -55.759 167.466  1.00  0.00      ACHN H
ATOM     11  HE1 HIS A 215     -22.453 -59.643 165.839  1.00  0.00      ACHN H
ATOM     12 HCAP HIS A 215     -18.995 -57.171 168.392  1.00 24.58      ACHN H
ATOM     13  CB  TYR A 246     -19.873 -60.014 158.207  1.00 38.96      ACHN C
ATOM     14  CG  TYR A 246     -20.730 -60.467 159.374  1.00 40.29      ACHN C
ATOM     15  CD1 TYR A 246     -22.049 -60.019 159.523  1.00 41.55      ACHN C
ATOM     16  CE1 TYR A 246     -22.876 -60.511 160.525  1.00 43.96      ACHN C
ATOM     17  CZ  TYR A 246     -22.380 -61.470 161.401  1.00 44.22      ACHN C
ATOM     18  OH  TYR A 246     -23.165 -62.047 162.378  1.00 47.23      ACHN O
ATOM     19  CD2 TYR A 246     -20.230 -61.367 160.326  1.00 41.81      ACHN C
ATOM     20  CE2 TYR A 246     -21.046 -61.868 161.338  1.00 43.05      ACHN C
ATOM     21 1HB  TYR A 246     -18.818 -60.161 158.455  1.00  0.00      ACHN H
ATOM     22 2HB  TYR A 246     -20.018 -58.944 158.026  1.00  0.00      ACHN H
ATOM     23  HD1 TYR A 246     -22.468 -59.306 158.821  1.00  0.00      ACHN H
ATOM     24  HE1 TYR A 246     -23.902 -60.175 160.601  1.00  0.00      ACHN H
ATOM     25  HH  TYR A 246     -24.113 -61.885 162.206  1.00  0.00      ACHN H
ATOM     26  HD2 TYR A 246     -19.206 -61.717 160.246  1.00  0.00      ACHN H
ATOM     27  HE2 TYR A 246     -20.673 -62.586 162.062  1.00  0.00      ACHN H
ATOM     28 HCAP TYR A 246     -20.095 -60.493 157.235  1.00 38.96      ACHN H
ATOM     29  ND1 HIS A 252     -16.949 -69.492 167.107  1.00 39.76      ACHN N
ATOM     30  CG  HIS A 252     -17.056 -69.605 165.732  1.00 38.25      ACHN C
ATOM     31  CB  HIS A 252     -17.106 -68.415 164.811  1.00 36.71      ACHN C
ATOM     32  NE2 HIS A 252     -17.006 -71.632 166.586  1.00 39.13      ACHN N
ATOM     33  CD2 HIS A 252     -17.106 -70.935 165.395  1.00 38.51      ACHN C
ATOM     34  CE1 HIS A 252     -16.922 -70.714 167.587  1.00 39.96      ACHN C
ATOM     35 1HB  HIS A 252     -18.002 -67.818 165.014  1.00  0.00      ACHN H
ATOM     36 2HB  HIS A 252     -17.180 -68.765 163.777  1.00  0.00      ACHN H
ATOM     37  HD2 HIS A 252     -17.204 -71.437 164.449  1.00  0.00      ACHN H
ATOM     38  HE2 HIS A 252     -17.053 -72.634 166.697  1.00  0.00           H
ATOM     39  HE1 HIS A 252     -16.864 -70.973 168.632  1.00  0.00           H
ATOM     40 HCAP HIS A 252     -16.261 -67.702 164.868  1.00 36.71      ACHN H
ATOM     41  CB  SER A 264     -15.563 -68.213 169.883  1.00 44.42      ACHN C
ATOM     42  OG  SER A 264     -15.877 -67.532 168.700  1.00 44.92      ACHN O
ATOM     43 1HB  SER A 264     -14.633 -67.790 170.285  1.00  0.00      ACHN H
ATOM     44 2HB  SER A 264     -15.382 -69.282 169.700  1.00  0.00      ACHN H
ATOM     45  HG1 SER A 264     -16.429 -68.122 168.133  1.00  0.00      ACHN H
ATOM     46 HCAP SER A 264     -16.284 -68.140 170.719  1.00 44.42      ACHN H
ATOM     47  ND1 HIS A 272     -26.292 -61.003 166.959  1.00 26.75      ACHN N
ATOM     48  CG  HIS A 272     -26.820 -60.156 167.914  1.00 27.26      ACHN C
ATOM     49  CB  HIS A 272     -27.649 -60.662 169.064  1.00 27.15      ACHN C
ATOM     50  NE2 HIS A 272     -25.600 -58.999 166.401  1.00 26.38      ACHN N
ATOM     51  CD2 HIS A 272     -26.375 -58.909 167.546  1.00 27.24      ACHN C
ATOM     52  CE1 HIS A 272     -25.573 -60.283 166.079  1.00 26.68      ACHN C
ATOM     53  HD1 HIS A 272     -26.450 -62.010 166.915  1.00  0.00      ACHN H
ATOM     54 1HB  HIS A 272     -28.208 -61.568 168.807  1.00  0.00      ACHN H
ATOM     55 2HB  HIS A 272     -28.392 -59.906 169.334  1.00  0.00      ACHN H
ATOM     56  HD2 HIS A 272     -26.589 -57.953 168.002  1.00  0.00      ACHN H
ATOM     57  HE1 HIS A 272     -25.048 -60.702 165.236  1.00  0.00      ACHN H
ATOM     58 HCAP HIS A 272     -27.012 -60.872 169.937  1.00 27.15      ACHN H
TER      59      HIS A 272
ATOM     60  ND1 HIS D 214     -27.061 -54.324 166.316  1.00 22.44      DCHN N
ATOM     61  CG  HIS D 214     -26.343 -54.410 167.490  1.00 22.88      DCHN C
ATOM     62  CB  HIS D 214     -26.626 -53.587 168.699  1.00 22.12      DCHN C
ATOM     63  NE2 HIS D 214     -25.596 -55.934 166.033  1.00 22.46      DCHN N
ATOM     64  CD2 HIS D 214     -25.440 -55.420 167.297  1.00 22.73      DCHN C
ATOM     65  CE1 HIS D 214     -26.587 -55.262 165.473  1.00 23.12      DCHN C
ATOM     66  HD1 HIS D 214     -27.916 -53.756 166.169  1.00  0.00      DCHN H
ATOM     67 1HB  HIS D 214     -26.440 -52.521 168.519  1.00  0.00      DCHN H
ATOM     68 2HB  HIS D 214     -25.958 -53.895 169.508  1.00  0.00      DCHN H
ATOM     69  HD2 HIS D 214     -24.711 -55.815 167.986  1.00  0.00      DCHN H
ATOM     70  HE1 HIS D 214     -26.986 -55.458 164.490  1.00  0.00      DCHN H
ATOM     71 HCAP HIS D 214     -27.666 -53.661 169.048  1.00 22.12      DCHN H
ATOM     72  ND1 HIS D 268     -22.874 -54.801 162.143  1.00 25.06      DCHN N
ATOM     73  CG  HIS D 268     -21.788 -54.652 162.984  1.00 23.79      DCHN C
ATOM     74  CB  HIS D 268     -20.614 -53.786 162.628  1.00 22.63      DCHN C
ATOM     75  NE2 HIS D 268     -23.311 -56.027 163.911  1.00 25.05      DCHN N
ATOM     76  CD2 HIS D 268     -22.084 -55.423 164.079  1.00 24.62      DCHN C
ATOM     77  CE1 HIS D 268     -23.765 -55.628 162.738  1.00 25.67      DCHN C
ATOM     78  HD1 HIS D 268     -23.002 -54.304 161.262  1.00  0.00      DCHN H
ATOM     79 1HB  HIS D 268     -20.515 -53.669 161.542  1.00  0.00      DCHN H
ATOM     80 2HB  HIS D 268     -19.691 -54.245 162.995  1.00  0.00      DCHN H
ATOM     81  HD2 HIS D 268     -21.484 -55.607 164.958  1.00  0.00      DCHN H
ATOM     82  HE1 HIS D 268     -24.704 -55.935 162.305  1.00  0.00      DCHN H
ATOM     83 HCAP HIS D 268     -20.729 -52.794 163.084  1.00 22.63      DCHN H
TER      84      HIS D 268
HETATM   85 FE   FE     10     -24.538 -57.510 165.162  1.00 26.63      COFAFe2+
HETATM   86  C   BCT    11     -25.140 -58.658 163.013  1.00 40.47      COFA C
HETATM   87  O1  BCT    11     -25.748 -57.605 163.388  1.00 39.89      COFA O
HETATM   88  O2  BCT    11     -25.528 -59.270 161.869  1.00 42.00      COFA O
HETATM   89  O3  BCT    11     -24.197 -59.185 163.653  1.00 39.12      COFA O1-
HETATM   90  HO2 BCT    11     -26.251 -58.769 161.452  1.00  0.00      COFA H
HETATM   91  C4  PLA    12     -31.034 -49.489 164.806  1.00 23.59      COFA C
HETATM   92  O1  PLA    12     -31.449 -48.359 164.412  1.00 23.08      COFA O
HETATM   93  C3  PLA    12     -30.564 -49.673 166.181  1.00 23.80      COFA C
HETATM   94  C2  PLA    12     -30.004 -50.864 166.549  1.00 22.13      COFA C
HETATM   95  C1  PLA    12     -29.905 -51.980 165.644  1.00 23.19      COFA C
HETATM   96  O2  PLA    12     -29.379 -53.082 165.992  1.00 22.96      COFA O
HETATM   97  C6  PLA    12     -30.474 -51.844 164.315  1.00 24.04      COFA C
HETATM   98  C5  PLA    12     -31.015 -50.649 163.909  1.00 22.98      COFA C
HETATM   99  C53 PLA    12     -30.431 -53.079 163.455  1.00 23.29      COFA C
HETATM  100  C52 PLA    12     -31.610 -50.470 162.539  1.00 23.40      COFA C
HETATM  101  C7  PLA    12     -30.765 -48.538 167.166  1.00 25.03      COFA C
HETATM  102  C8  PLA    12     -29.546 -47.696 167.441  1.00 26.10      COFA C
HETATM  103  C9  PLA    12     -29.350 -46.401 167.148  1.00 26.13      COFA C
HETATM  104  C10 PLA    12     -30.338 -45.558 166.379  1.00 26.57      COFA C
HETATM  105  C11 PLA    12     -28.095 -45.708 167.615  1.00 25.98      COFA C
HETATM  106  H2  PLA    12     -29.658 -51.032 167.567  1.00  0.00      COFA H
HETATM  107 H53A PLA    12     -30.575 -53.970 164.071  1.00  0.00      COFA H
HETATM  108 H53B PLA    12     -29.448 -53.194 162.973  1.00  0.00      COFA H
HETATM  109 H53C PLA    12     -31.182 -53.060 162.665  1.00  0.00      COFA H
HETATM  110 H52A PLA    12     -30.904 -50.715 161.738  1.00  0.00      COFA H
HETATM  111 H52B PLA    12     -31.935 -49.439 162.417  1.00  0.00      COFA H
HETATM  112 H52C PLA    12     -32.468 -51.125 162.378  1.00  0.00      COFA H
HETATM  113  H7A PLA    12     -31.096 -48.980 168.115  1.00  0.00      COFA H
HETATM  114  H7B PLA    12     -31.581 -47.914 166.806  1.00  0.00      COFA H
HETATM  115  H8  PLA    12     -28.746 -48.213 167.976  1.00  0.00      COFA H
HETATM  116 H10A PLA    12     -30.832 -44.814 167.020  1.00  0.00      COFA H
HETATM  117 H10B PLA    12     -31.108 -46.169 165.906  1.00  0.00      COFA H
HETATM  118 H10C PLA    12     -29.823 -44.992 165.589  1.00  0.00      COFA H
HETATM  119 H11A PLA    12     -27.602 -45.149 166.808  1.00  0.00      COFA H
HETATM  120 H11B PLA    12     -27.391 -46.451 168.006  1.00  0.00      COFA H
HETATM  121 HCAP PLA    12     -28.288 -45.005 168.425  1.00 25.98      COFA H
HETATM  122  C4  PLA    13     -18.747 -61.499 167.632  1.00 69.14      COFA C
HETATM  123  O1  PLA    13     -19.001 -60.356 167.229  1.00 69.06      COFA O
HETATM  124  C3  PLA    13     -18.523 -61.762 169.083  1.00 69.69      COFA C
HETATM  125  C2  PLA    13     -18.291 -63.045 169.420  1.00 69.24      COFA C
HETATM  126  C1  PLA    13     -18.177 -64.130 168.434  1.00 69.21      COFA C
HETATM  127  O2  PLA    13     -17.868 -65.255 168.825  1.00 68.98      COFA O
HETATM  128  C6  PLA    13     -18.443 -63.854 167.002  1.00 69.03      COFA C
HETATM  129  C5  PLA    13     -18.725 -62.582 166.627  1.00 69.11      COFA C
HETATM  130  C53 PLA    13     -18.427 -65.023 166.070  1.00 68.75      COFA C
HETATM  131  C52 PLA    13     -19.103 -62.170 165.232  1.00 68.37      COFA C
HETATM  132  C7  PLA    13     -18.579 -60.594 170.078  1.00 70.30      COFA C
HETATM  133  C8  PLA    13     -18.837 -60.944 171.541  1.00 71.52      COFA C
HETATM  134  C9  PLA    13     -17.959 -61.538 172.362  1.00 72.16      COFA C
HETATM  135  C10 PLA    13     -16.602 -61.864 171.837  1.00 72.09      COFA C
HETATM  136  C11 PLA    13     -18.288 -61.962 173.778  1.00 73.27      COFA C
HETATM  137  H2  PLA    13     -18.192 -63.361 170.449  1.00  0.00      COFA H
HETATM  138 H53A PLA    13     -19.446 -65.368 165.857  1.00  0.00      COFA H
HETATM  139 H53B PLA    13     -17.901 -65.852 166.538  1.00  0.00      COFA H
HETATM  140 H53C PLA    13     -17.966 -64.772 165.116  1.00  0.00      COFA H
HETATM  141 H52A PLA    13     -18.498 -61.325 164.887  1.00  0.00      COFA H
HETATM  142 H52B PLA    13     -20.148 -61.834 165.183  1.00  0.00      COFA H
HETATM  143 H52C PLA    13     -18.998 -62.995 164.528  1.00  0.00      COFA H
HETATM  144  H7A PLA    13     -19.341 -59.892 169.727  1.00  0.00      COFA H
HETATM  145  H7B PLA    13     -17.642 -60.027 169.988  1.00  0.00      COFA H
HETATM  146  H8  PLA    13     -19.829 -60.721 171.928  1.00  0.00      COFA H
HETATM  147 H10A PLA    13     -15.818 -61.804 172.597  1.00  0.00      COFA H
HETATM  148 H10B PLA    13     -16.325 -61.272 170.966  1.00  0.00      COFA H
HETATM  149 H10C PLA    13     -16.654 -62.872 171.448  1.00  0.00      COFA H
HETATM  150 H11A PLA    13     -19.373 -61.937 173.927  1.00  0.00      COFA H
HETATM  151 H11B PLA    13     -17.863 -61.256 174.501  1.00  0.00      COFA H
HETATM  152 HCAP PLA    13     -17.933 -62.954 174.092  1.00 73.27      COFA H
HETATM  153  O   HOH  2000     -22.292 -61.373 164.819  1.00  0.00      WTXR O
HETATM  154  H1  HOH  2000     -22.632 -61.377 163.895  1.00  0.00      WTXR H
HETATM  155  H2  HOH  2000     -22.679 -62.183 165.183  1.00  0.00      WTXR H
ENDMOL
