# Supplementary material for: Proton-mediated photoprotection mechanism in photosystem II
Source: Front Plant Sci. 2022 Sep 7;13:934736. doi: 10.3389/fpls.2022.934736 (PMC9490181; doi:10.3389/fpls.2022.934736)
Supplement: Supplementary file 1 [file Data_Sheet_1.ZIP › SI-coordinate/coodinates_Figure7.txt]

TITLE    1 SUPPORTING INFORMATION FOR: PROTON-MEDIATED PHOTOPROTECTION MECHANISM OF ELECTRON ACCEPTOR QUINONE IN PHOTOSYSTEM II
TITLE    2 
TITLE    3 Y.SUGO, H.ISHIKITA       
REMARK 400 
REMARK 400 TABLE OF CONTENTS
REMARK 400 GEOMETRIES OF QM REGION IN Fig. 7 (MODEL 1-3) 
REMARK 400 
REMARK 400 MODEL  1:before PT (Fig. 7a)
REMARK 400 MODEL  2:after PT (Fig. 7c)
REMARK 400 MODEL  2:CO2 + H2O (Fig. 7e)
REMARK 400 
MODEL        1
ATOM      1  ND1 HIS A 215     -21.209 -58.730 167.323  1.00 25.00      ACHN N
ATOM      2  CG  HIS A 215     -21.101 -57.439 167.790  1.00 25.09      ACHN C
ATOM      3  CB  HIS A 215     -20.027 -57.060 168.765  1.00 24.58      ACHN C
ATOM      4  NE2 HIS A 215     -22.886 -57.629 166.425  1.00 24.53      ACHN N
ATOM      5  CD2 HIS A 215     -22.153 -56.764 167.219  1.00 22.58      ACHN C
ATOM      6  CE1 HIS A 215     -22.279 -58.801 166.513  1.00 25.01      ACHN C
ATOM      7  HD1 HIS A 215     -20.474 -59.447 167.429  1.00  0.00      ACHN H
ATOM      8 1HB  HIS A 215     -20.089 -57.684 169.662  1.00  0.00      ACHN H
ATOM      9 2HB  HIS A 215     -20.172 -56.028 169.100  1.00  0.00      ACHN H
ATOM     10  HD2 HIS A 215     -22.434 -55.730 167.331  1.00  0.00      ACHN H
ATOM     11  HE1 HIS A 215     -22.594 -59.704 166.014  1.00  0.00      ACHN H
ATOM     12 HCAP HIS A 215     -18.998 -57.168 168.386  1.00 24.58      ACHN H
ATOM     13  CB  TYR A 246     -19.798 -60.045 158.193  1.00 38.96      ACHN C
ATOM     14  CG  TYR A 246     -20.742 -60.356 159.328  1.00 40.29      ACHN C
ATOM     15  CD1 TYR A 246     -21.925 -59.619 159.422  1.00 41.55      ACHN C
ATOM     16  CE1 TYR A 246     -22.805 -59.785 160.469  1.00 43.96      ACHN C
ATOM     17  CZ  TYR A 246     -22.515 -60.739 161.435  1.00 44.22      ACHN C
ATOM     18  OH  TYR A 246     -23.390 -60.852 162.524  1.00 47.23      ACHN O
ATOM     19  CD2 TYR A 246     -20.469 -61.309 160.316  1.00 41.81      ACHN C
ATOM     20  CE2 TYR A 246     -21.368 -61.521 161.368  1.00 43.05      ACHN C
ATOM     21 1HB  TYR A 246     -18.779 -60.321 158.470  1.00  0.00      ACHN H
ATOM     22 2HB  TYR A 246     -19.809 -58.973 157.998  1.00  0.00      ACHN H
ATOM     23  HD1 TYR A 246     -22.149 -58.871 158.674  1.00  0.00      ACHN H
ATOM     24  HE1 TYR A 246     -23.688 -59.168 160.512  1.00  0.00      ACHN H
ATOM     25  HH  TYR A 246     -24.288 -60.546 162.230  1.00  0.00      ACHN H
ATOM     26  HD2 TYR A 246     -19.551 -61.889 160.265  1.00  0.00      ACHN H
ATOM     27  HE2 TYR A 246     -21.154 -62.266 162.132  1.00  0.00      ACHN H
ATOM     28 HCAP TYR A 246     -20.073 -60.502 157.230  1.00 38.96      ACHN H
ATOM     29  ND1 HIS A 252     -16.955 -69.491 167.108  1.00 39.76      ACHN N
ATOM     30  CG  HIS A 252     -17.057 -69.607 165.732  1.00 38.25      ACHN C
ATOM     31  CB  HIS A 252     -17.105 -68.416 164.812  1.00 36.71      ACHN C
ATOM     32  NE2 HIS A 252     -17.003 -71.632 166.589  1.00 39.13      ACHN N
ATOM     33  CD2 HIS A 252     -17.101 -70.938 165.397  1.00 38.51      ACHN C
ATOM     34  CE1 HIS A 252     -16.922 -70.713 167.589  1.00 39.96      ACHN C
ATOM     35 1HB  HIS A 252     -18.002 -67.818 165.015  1.00  0.00      ACHN H
ATOM     36 2HB  HIS A 252     -17.179 -68.767 163.778  1.00  0.00      ACHN H
ATOM     37  HD2 HIS A 252     -17.192 -71.442 164.451  1.00  0.00      ACHN H
ATOM     38  HE2 HIS A 252     -17.036 -72.634 166.702  1.00  0.00           H
ATOM     39  HE1 HIS A 252     -16.863 -70.971 168.634  1.00  0.00           H
ATOM     40 HCAP HIS A 252     -16.261 -67.703 164.868  1.00 36.71      ACHN H
ATOM     41  CB  SER A 264     -15.564 -68.210 169.881  1.00 44.42      ACHN C
ATOM     42  OG  SER A 264     -15.887 -67.529 168.698  1.00 44.92      ACHN O
ATOM     43 1HB  SER A 264     -14.635 -67.784 170.280  1.00  0.00      ACHN H
ATOM     44 2HB  SER A 264     -15.380 -69.278 169.697  1.00  0.00      ACHN H
ATOM     45  HG1 SER A 264     -16.432 -68.125 168.132  1.00  0.00      ACHN H
ATOM     46 HCAP SER A 264     -16.285 -68.139 170.719  1.00 44.42      ACHN H
ATOM     47  ND1 HIS A 272     -26.500 -60.937 166.836  1.00 26.75      ACHN N
ATOM     48  CG  HIS A 272     -26.832 -60.132 167.907  1.00 27.26      ACHN C
ATOM     49  CB  HIS A 272     -27.643 -60.653 169.066  1.00 27.15      ACHN C
ATOM     50  NE2 HIS A 272     -25.687 -58.952 166.346  1.00 26.38      ACHN N
ATOM     51  CD2 HIS A 272     -26.313 -58.898 167.580  1.00 27.24      ACHN C
ATOM     52  CE1 HIS A 272     -25.834 -60.195 165.924  1.00 26.68      ACHN C
ATOM     53  HD1 HIS A 272     -26.727 -61.927 166.765  1.00  0.00      ACHN H
ATOM     54 1HB  HIS A 272     -28.199 -61.558 168.802  1.00  0.00      ACHN H
ATOM     55 2HB  HIS A 272     -28.392 -59.905 169.343  1.00  0.00      ACHN H
ATOM     56  HD2 HIS A 272     -26.395 -57.969 168.123  1.00  0.00      ACHN H
ATOM     57  HE1 HIS A 272     -25.541 -60.540 164.947  1.00  0.00      ACHN H
ATOM     58 HCAP HIS A 272     -27.010 -60.870 169.938  1.00 27.15      ACHN H
TER      59      HIS A 272
ATOM     60  ND1 HIS D 214     -27.075 -54.312 166.316  1.00 22.44      DCHN N
ATOM     61  CG  HIS D 214     -26.347 -54.423 167.481  1.00 22.88      DCHN C
ATOM     62  CB  HIS D 214     -26.622 -53.604 168.699  1.00 22.12      DCHN C
ATOM     63  NE2 HIS D 214     -25.634 -55.929 165.982  1.00 22.46      DCHN N
ATOM     64  CD2 HIS D 214     -25.454 -55.436 167.257  1.00 22.73      DCHN C
ATOM     65  CE1 HIS D 214     -26.628 -55.235 165.448  1.00 23.12      DCHN C
ATOM     66  HD1 HIS D 214     -27.926 -53.734 166.188  1.00  0.00      DCHN H
ATOM     67 1HB  HIS D 214     -26.421 -52.541 168.520  1.00  0.00      DCHN H
ATOM     68 2HB  HIS D 214     -25.957 -53.918 169.509  1.00  0.00      DCHN H
ATOM     69  HD2 HIS D 214     -24.710 -55.842 167.924  1.00  0.00      DCHN H
ATOM     70  HE1 HIS D 214     -27.048 -55.393 164.466  1.00  0.00      DCHN H
ATOM     71 HCAP HIS D 214     -27.665 -53.666 169.047  1.00 22.12      DCHN H
ATOM     72  ND1 HIS D 268     -22.895 -54.678 162.231  1.00 25.06      DCHN N
ATOM     73  CG  HIS D 268     -21.755 -54.648 163.009  1.00 23.79      DCHN C
ATOM     74  CB  HIS D 268     -20.588 -53.787 162.639  1.00 22.63      DCHN C
ATOM     75  NE2 HIS D 268     -23.318 -55.967 163.951  1.00 25.05      DCHN N
ATOM     76  CD2 HIS D 268     -22.039 -55.455 164.080  1.00 24.62      DCHN C
ATOM     77  CE1 HIS D 268     -23.808 -55.463 162.831  1.00 25.67      DCHN C
ATOM     78  HD1 HIS D 268     -23.024 -54.168 161.355  1.00  0.00      DCHN H
ATOM     79 1HB  HIS D 268     -20.491 -53.680 161.552  1.00  0.00      DCHN H
ATOM     80 2HB  HIS D 268     -19.661 -54.234 163.012  1.00  0.00      DCHN H
ATOM     81  HD2 HIS D 268     -21.406 -55.716 164.914  1.00  0.00      DCHN H
ATOM     82  HE1 HIS D 268     -24.755 -55.719 162.388  1.00  0.00      DCHN H
ATOM     83 HCAP HIS D 268     -20.721 -52.795 163.087  1.00 22.63      DCHN H
TER      84      HIS D 268
HETATM   85 FE   FE     10     -24.552 -57.444 165.069  1.00 26.63      COFAFe2+
HETATM   86  C   BCT    11     -25.319 -58.324 162.185  1.00 40.47      COFA C
HETATM   87  O1  BCT    11     -25.253 -57.349 161.453  1.00 39.89      COFA O
HETATM   88  O2  BCT    11     -25.656 -59.553 161.635  1.00 42.00      COFA O
HETATM   89  O3  BCT    11     -25.084 -58.456 163.444  1.00 39.12      COFA O1-
HETATM   90  HO2 BCT    11     -25.870 -59.511 160.672  1.00  0.00      COFA H
HETATM   91  C4  PLA    12     -31.035 -49.501 164.809  1.00 23.59      COFA C
HETATM   92  O1  PLA    12     -31.437 -48.379 164.417  1.00 23.08      COFA O
HETATM   93  C3  PLA    12     -30.568 -49.678 166.197  1.00 23.80      COFA C
HETATM   94  C2  PLA    12     -30.008 -50.864 166.560  1.00 22.13      COFA C
HETATM   95  C1  PLA    12     -29.913 -51.979 165.645  1.00 23.19      COFA C
HETATM   96  O2  PLA    12     -29.384 -53.073 165.986  1.00 22.96      COFA O
HETATM   97  C6  PLA    12     -30.488 -51.854 164.310  1.00 24.04      COFA C
HETATM   98  C5  PLA    12     -31.023 -50.664 163.903  1.00 22.98      COFA C
HETATM   99  C53 PLA    12     -30.444 -53.093 163.458  1.00 23.29      COFA C
HETATM  100  C52 PLA    12     -31.615 -50.477 162.534  1.00 23.40      COFA C
HETATM  101  C7  PLA    12     -30.769 -48.536 167.172  1.00 25.03      COFA C
HETATM  102  C8  PLA    12     -29.545 -47.694 167.438  1.00 26.10      COFA C
HETATM  103  C9  PLA    12     -29.354 -46.398 167.148  1.00 26.13      COFA C
HETATM  104  C10 PLA    12     -30.345 -45.548 166.391  1.00 26.57      COFA C
HETATM  105  C11 PLA    12     -28.098 -45.707 167.614  1.00 25.98      COFA C
HETATM  106  H2  PLA    12     -29.659 -51.040 167.574  1.00  0.00      COFA H
HETATM  107 H53A PLA    12     -30.614 -53.981 164.071  1.00  0.00      COFA H
HETATM  108 H53B PLA    12     -29.453 -53.222 162.999  1.00  0.00      COFA H
HETATM  109 H53C PLA    12     -31.179 -53.065 162.653  1.00  0.00      COFA H
HETATM  110 H52A PLA    12     -30.906 -50.719 161.736  1.00  0.00      COFA H
HETATM  111 H52B PLA    12     -31.941 -49.446 162.412  1.00  0.00      COFA H
HETATM  112 H52C PLA    12     -32.473 -51.131 162.370  1.00  0.00      COFA H
HETATM  113  H7A PLA    12     -31.102 -48.972 168.122  1.00  0.00      COFA H
HETATM  114  H7B PLA    12     -31.584 -47.914 166.807  1.00  0.00      COFA H
HETATM  115  H8  PLA    12     -28.745 -48.213 167.970  1.00  0.00      COFA H
HETATM  116 H10A PLA    12     -30.803 -44.784 167.035  1.00  0.00      COFA H
HETATM  117 H10B PLA    12     -31.144 -46.142 165.949  1.00  0.00      COFA H
HETATM  118 H10C PLA    12     -29.839 -45.005 165.581  1.00  0.00      COFA H
HETATM  119 H11A PLA    12     -27.609 -45.147 166.805  1.00  0.00      COFA H
HETATM  120 H11B PLA    12     -27.391 -46.450 168.001  1.00  0.00      COFA H
HETATM  121 HCAP PLA    12     -28.288 -45.004 168.424  1.00 25.98      COFA H
HETATM  122  C4  PLA    13     -18.779 -61.469 167.649  1.00 69.14      COFA C
HETATM  123  O1  PLA    13     -19.107 -60.336 167.225  1.00 69.06      COFA O
HETATM  124  C3  PLA    13     -18.528 -61.722 169.084  1.00 69.69      COFA C
HETATM  125  C2  PLA    13     -18.279 -63.007 169.430  1.00 69.24      COFA C
HETATM  126  C1  PLA    13     -18.169 -64.099 168.466  1.00 69.21      COFA C
HETATM  127  O2  PLA    13     -17.882 -65.234 168.863  1.00 68.98      COFA O
HETATM  128  C6  PLA    13     -18.424 -63.826 167.037  1.00 69.03      COFA C
HETATM  129  C5  PLA    13     -18.730 -62.554 166.663  1.00 69.11      COFA C
HETATM  130  C53 PLA    13     -18.382 -64.997 166.105  1.00 68.75      COFA C
HETATM  131  C52 PLA    13     -19.123 -62.163 165.261  1.00 68.37      COFA C
HETATM  132  C7  PLA    13     -18.579 -60.562 170.092  1.00 70.30      COFA C
HETATM  133  C8  PLA    13     -18.836 -60.926 171.552  1.00 71.52      COFA C
HETATM  134  C9  PLA    13     -17.961 -61.528 172.371  1.00 72.16      COFA C
HETATM  135  C10 PLA    13     -16.602 -61.853 171.851  1.00 72.09      COFA C
HETATM  136  C11 PLA    13     -18.295 -61.963 173.783  1.00 73.27      COFA C
HETATM  137  H2  PLA    13     -18.176 -63.306 170.463  1.00  0.00      COFA H
HETATM  138 H53A PLA    13     -19.392 -65.353 165.863  1.00  0.00      COFA H
HETATM  139 H53B PLA    13     -17.869 -65.823 166.593  1.00  0.00      COFA H
HETATM  140 H53C PLA    13     -17.888 -64.749 165.166  1.00  0.00      COFA H
HETATM  141 H52A PLA    13     -18.484 -61.367 164.864  1.00  0.00      COFA H
HETATM  142 H52B PLA    13     -20.140 -61.750 165.249  1.00  0.00      COFA H
HETATM  143 H52C PLA    13     -19.089 -63.014 164.579  1.00  0.00      COFA H
HETATM  144  H7A PLA    13     -19.340 -59.853 169.753  1.00  0.00      COFA H
HETATM  145  H7B PLA    13     -17.639 -59.998 170.008  1.00  0.00      COFA H
HETATM  146  H8  PLA    13     -19.830 -60.708 171.940  1.00  0.00      COFA H
HETATM  147 H10A PLA    13     -15.819 -61.785 172.611  1.00  0.00      COFA H
HETATM  148 H10B PLA    13     -16.326 -61.271 170.973  1.00  0.00      COFA H
HETATM  149 H10C PLA    13     -16.652 -62.865 171.473  1.00  0.00      COFA H
HETATM  150 H11A PLA    13     -19.380 -61.945 173.926  1.00  0.00      COFA H
HETATM  151 H11B PLA    13     -17.878 -61.258 174.512  1.00  0.00      COFA H
HETATM  152 HCAP PLA    13     -17.935 -62.955 174.094  1.00 73.27      COFA H
HETATM  153  O   HOH  2000     -23.464 -62.327 164.392  1.00  0.00      WTXR O1+
HETATM  154  H1  HOH  2000     -23.408 -61.748 163.593  1.00  0.00      WTXR H
HETATM  155  H2  HOH  2000     -24.421 -62.595 164.535  1.00  0.00      WTXR H
HETATM  156  H   HOH  2000     -22.932 -63.138 164.242  1.00  0.00           H
ENDMOL
MODEL        2
ATOM      1  ND1 HIS A 215     -21.214 -58.743 167.318  1.00 25.00      ACHN N
ATOM      2  CG  HIS A 215     -21.101 -57.452 167.786  1.00 25.09      ACHN C
ATOM      3  CB  HIS A 215     -20.030 -57.070 168.763  1.00 24.58      ACHN C
ATOM      4  NE2 HIS A 215     -22.894 -57.643 166.435  1.00 24.53      ACHN N
ATOM      5  CD2 HIS A 215     -22.155 -56.776 167.222  1.00 22.58      ACHN C
ATOM      6  CE1 HIS A 215     -22.290 -58.820 166.518  1.00 25.01      ACHN C
ATOM      7  HD1 HIS A 215     -20.484 -59.462 167.423  1.00  0.00      ACHN H
ATOM      8 1HB  HIS A 215     -20.090 -57.696 169.659  1.00  0.00      ACHN H
ATOM      9 2HB  HIS A 215     -20.181 -56.039 169.099  1.00  0.00      ACHN H
ATOM     10  HD2 HIS A 215     -22.436 -55.742 167.337  1.00  0.00      ACHN H
ATOM     11  HE1 HIS A 215     -22.607 -59.726 166.022  1.00  0.00      ACHN H
ATOM     12 HCAP HIS A 215     -18.999 -57.171 168.385  1.00 24.58      ACHN H
ATOM     13  CB  TYR A 246     -19.809 -60.062 158.203  1.00 38.96      ACHN C
ATOM     14  CG  TYR A 246     -20.783 -60.353 159.318  1.00 40.29      ACHN C
ATOM     15  CD1 TYR A 246     -21.933 -59.567 159.401  1.00 41.55      ACHN C
ATOM     16  CE1 TYR A 246     -22.836 -59.703 160.431  1.00 43.96      ACHN C
ATOM     17  CZ  TYR A 246     -22.617 -60.670 161.407  1.00 44.22      ACHN C
ATOM     18  OH  TYR A 246     -23.547 -60.713 162.424  1.00 47.23      ACHN O
ATOM     19  CD2 TYR A 246     -20.578 -61.328 160.301  1.00 41.81      ACHN C
ATOM     20  CE2 TYR A 246     -21.501 -61.504 161.339  1.00 43.05      ACHN C
ATOM     21 1HB  TYR A 246     -18.800 -60.361 158.496  1.00  0.00      ACHN H
ATOM     22 2HB  TYR A 246     -19.790 -58.988 158.015  1.00  0.00      ACHN H
ATOM     23  HD1 TYR A 246     -22.105 -58.799 158.659  1.00  0.00      ACHN H
ATOM     24  HE1 TYR A 246     -23.686 -59.042 160.464  1.00  0.00      ACHN H
ATOM     25  HH  TYR A 246     -25.192 -60.276 161.882  1.00  0.00      ACHN H
ATOM     26  HD2 TYR A 246     -19.689 -61.953 160.259  1.00  0.00      ACHN H
ATOM     27  HE2 TYR A 246     -21.336 -62.267 162.098  1.00  0.00      ACHN H
ATOM     28 HCAP TYR A 246     -20.076 -60.507 157.234  1.00 38.96      ACHN H
ATOM     29  ND1 HIS A 252     -16.954 -69.491 167.108  1.00 39.76      ACHN N
ATOM     30  CG  HIS A 252     -17.057 -69.606 165.733  1.00 38.25      ACHN C
ATOM     31  CB  HIS A 252     -17.105 -68.417 164.812  1.00 36.71      ACHN C
ATOM     32  NE2 HIS A 252     -17.004 -71.631 166.590  1.00 39.13      ACHN N
ATOM     33  CD2 HIS A 252     -17.103 -70.937 165.398  1.00 38.51      ACHN C
ATOM     34  CE1 HIS A 252     -16.922 -70.713 167.590  1.00 39.96      ACHN C
ATOM     35 1HB  HIS A 252     -18.002 -67.819 165.014  1.00  0.00      ACHN H
ATOM     36 2HB  HIS A 252     -17.179 -68.768 163.778  1.00  0.00      ACHN H
ATOM     37  HD2 HIS A 252     -17.197 -71.442 164.452  1.00  0.00      ACHN H
ATOM     38  HE2 HIS A 252     -17.038 -72.634 166.703  1.00  0.00           H
ATOM     39  HE1 HIS A 252     -16.864 -70.971 168.635  1.00  0.00           H
ATOM     40 HCAP HIS A 252     -16.261 -67.703 164.868  1.00 36.71      ACHN H
ATOM     41  CB  SER A 264     -15.565 -68.209 169.881  1.00 44.42      ACHN C
ATOM     42  OG  SER A 264     -15.889 -67.528 168.699  1.00 44.92      ACHN O
ATOM     43 1HB  SER A 264     -14.635 -67.783 170.280  1.00  0.00      ACHN H
ATOM     44 2HB  SER A 264     -15.381 -69.277 169.696  1.00  0.00      ACHN H
ATOM     45  HG1 SER A 264     -16.430 -68.126 168.131  1.00  0.00      ACHN H
ATOM     46 HCAP SER A 264     -16.285 -68.139 170.719  1.00 44.42      ACHN H
ATOM     47  ND1 HIS A 272     -26.470 -60.950 166.827  1.00 26.75      ACHN N
ATOM     48  CG  HIS A 272     -26.813 -60.136 167.889  1.00 27.26      ACHN C
ATOM     49  CB  HIS A 272     -27.628 -60.647 169.053  1.00 27.15      ACHN C
ATOM     50  NE2 HIS A 272     -25.684 -58.966 166.306  1.00 26.38      ACHN N
ATOM     51  CD2 HIS A 272     -26.310 -58.902 167.544  1.00 27.24      ACHN C
ATOM     52  CE1 HIS A 272     -25.813 -60.220 165.903  1.00 26.68      ACHN C
ATOM     53  HD1 HIS A 272     -26.675 -61.947 166.764  1.00  0.00      ACHN H
ATOM     54 1HB  HIS A 272     -28.189 -61.549 168.789  1.00  0.00      ACHN H
ATOM     55 2HB  HIS A 272     -28.373 -59.893 169.324  1.00  0.00      ACHN H
ATOM     56  HD2 HIS A 272     -26.403 -57.966 168.075  1.00  0.00      ACHN H
ATOM     57  HE1 HIS A 272     -25.486 -60.600 164.950  1.00  0.00      ACHN H
ATOM     58 HCAP HIS A 272     -27.006 -60.868 169.934  1.00 27.15      ACHN H
TER      59      HIS A 272
ATOM     60  ND1 HIS D 214     -27.076 -54.301 166.324  1.00 22.44      DCHN N
ATOM     61  CG  HIS D 214     -26.345 -54.410 167.488  1.00 22.88      DCHN C
ATOM     62  CB  HIS D 214     -26.621 -53.595 168.705  1.00 22.12      DCHN C
ATOM     63  NE2 HIS D 214     -25.643 -55.929 166.001  1.00 22.46      DCHN N
ATOM     64  CD2 HIS D 214     -25.457 -55.428 167.271  1.00 22.73      DCHN C
ATOM     65  CE1 HIS D 214     -26.636 -55.232 165.464  1.00 23.12      DCHN C
ATOM     66  HD1 HIS D 214     -27.932 -53.721 166.194  1.00  0.00      DCHN H
ATOM     67 1HB  HIS D 214     -26.425 -52.530 168.528  1.00  0.00      DCHN H
ATOM     68 2HB  HIS D 214     -25.958 -53.910 169.514  1.00  0.00      DCHN H
ATOM     69  HD2 HIS D 214     -24.716 -55.835 167.942  1.00  0.00      DCHN H
ATOM     70  HE1 HIS D 214     -27.065 -55.397 164.486  1.00  0.00      DCHN H
ATOM     71 HCAP HIS D 214     -27.665 -53.663 169.049  1.00 22.12      DCHN H
ATOM     72  ND1 HIS D 268     -22.947 -54.633 162.277  1.00 25.06      DCHN N
ATOM     73  CG  HIS D 268     -21.789 -54.651 163.030  1.00 23.79      DCHN C
ATOM     74  CB  HIS D 268     -20.610 -53.801 162.658  1.00 22.63      DCHN C
ATOM     75  NE2 HIS D 268     -23.355 -55.981 163.958  1.00 25.05      DCHN N
ATOM     76  CD2 HIS D 268     -22.064 -55.494 164.075  1.00 24.62      DCHN C
ATOM     77  CE1 HIS D 268     -23.858 -55.424 162.871  1.00 25.67      DCHN C
ATOM     78  HD1 HIS D 268     -23.078 -54.109 161.410  1.00  0.00      DCHN H
ATOM     79 1HB  HIS D 268     -20.507 -53.707 161.571  1.00  0.00      DCHN H
ATOM     80 2HB  HIS D 268     -19.691 -54.254 163.041  1.00  0.00      DCHN H
ATOM     81  HD2 HIS D 268     -21.418 -55.797 164.886  1.00  0.00      DCHN H
ATOM     82  HE1 HIS D 268     -24.840 -55.584 162.468  1.00  0.00      DCHN H
ATOM     83 HCAP HIS D 268     -20.728 -52.799 163.093  1.00 22.63      DCHN H
TER      84      HIS D 268
HETATM   85 FE   FE     10     -24.563 -57.448 165.138  1.00 26.63      COFAFe2+
HETATM   86  C   BCT    11     -25.282 -58.159 162.143  1.00 40.47      COFA C
HETATM   87  O1  BCT    11     -25.128 -57.313 161.312  1.00 39.89      COFA O
HETATM   88  O2  BCT    11     -25.773 -59.546 161.503  1.00 42.00      COFA O
HETATM   89  O3  BCT    11     -25.207 -58.352 163.359  1.00 39.12      COFA O1-
HETATM   90  HO2 BCT    11     -25.896 -59.649 160.514  1.00  0.00      COFA H
HETATM   91  C4  PLA    12     -31.034 -49.512 164.810  1.00 23.59      COFA C
HETATM   92  O1  PLA    12     -31.439 -48.388 164.419  1.00 23.08      COFA O
HETATM   93  C3  PLA    12     -30.560 -49.694 166.192  1.00 23.80      COFA C
HETATM   94  C2  PLA    12     -29.996 -50.882 166.551  1.00 22.13      COFA C
HETATM   95  C1  PLA    12     -29.906 -51.995 165.637  1.00 23.19      COFA C
HETATM   96  O2  PLA    12     -29.374 -53.095 165.974  1.00 22.96      COFA O
HETATM   97  C6  PLA    12     -30.485 -51.865 164.309  1.00 24.04      COFA C
HETATM   98  C5  PLA    12     -31.023 -50.672 163.905  1.00 22.98      COFA C
HETATM   99  C53 PLA    12     -30.444 -53.101 163.452  1.00 23.29      COFA C
HETATM  100  C52 PLA    12     -31.617 -50.484 162.536  1.00 23.40      COFA C
HETATM  101  C7  PLA    12     -30.759 -48.555 167.173  1.00 25.03      COFA C
HETATM  102  C8  PLA    12     -29.539 -47.708 167.440  1.00 26.10      COFA C
HETATM  103  C9  PLA    12     -29.353 -46.409 167.154  1.00 26.13      COFA C
HETATM  104  C10 PLA    12     -30.348 -45.563 166.398  1.00 26.57      COFA C
HETATM  105  C11 PLA    12     -28.098 -45.713 167.618  1.00 25.98      COFA C
HETATM  106  H2  PLA    12     -29.642 -51.055 167.564  1.00  0.00      COFA H
HETATM  107 H53A PLA    12     -30.618 -53.991 164.062  1.00  0.00      COFA H
HETATM  108 H53B PLA    12     -29.454 -53.233 162.991  1.00  0.00      COFA H
HETATM  109 H53C PLA    12     -31.180 -53.068 162.647  1.00  0.00      COFA H
HETATM  110 H52A PLA    12     -30.909 -50.725 161.736  1.00  0.00      COFA H
HETATM  111 H52B PLA    12     -31.941 -49.452 162.417  1.00  0.00      COFA H
HETATM  112 H52C PLA    12     -32.476 -51.136 162.371  1.00  0.00      COFA H
HETATM  113  H7A PLA    12     -31.086 -48.996 168.123  1.00  0.00      COFA H
HETATM  114  H7B PLA    12     -31.578 -47.935 166.814  1.00  0.00      COFA H
HETATM  115  H8  PLA    12     -28.735 -48.223 167.970  1.00  0.00      COFA H
HETATM  116 H10A PLA    12     -30.819 -44.810 167.046  1.00  0.00      COFA H
HETATM  117 H10B PLA    12     -31.138 -46.163 165.945  1.00  0.00      COFA H
HETATM  118 H10C PLA    12     -29.843 -45.008 165.595  1.00  0.00      COFA H
HETATM  119 H11A PLA    12     -27.609 -45.156 166.808  1.00  0.00      COFA H
HETATM  120 H11B PLA    12     -27.391 -46.454 168.010  1.00  0.00      COFA H
HETATM  121 HCAP PLA    12     -28.288 -45.006 168.426  1.00 25.98      COFA H
HETATM  122  C4  PLA    13     -18.777 -61.475 167.648  1.00 69.14      COFA C
HETATM  123  O1  PLA    13     -19.096 -60.341 167.233  1.00 69.06      COFA O
HETATM  124  C3  PLA    13     -18.527 -61.730 169.087  1.00 69.69      COFA C
HETATM  125  C2  PLA    13     -18.283 -63.014 169.429  1.00 69.24      COFA C
HETATM  126  C1  PLA    13     -18.172 -64.104 168.457  1.00 69.21      COFA C
HETATM  127  O2  PLA    13     -17.882 -65.237 168.850  1.00 68.98      COFA O
HETATM  128  C6  PLA    13     -18.430 -63.830 167.026  1.00 69.03      COFA C
HETATM  129  C5  PLA    13     -18.734 -62.558 166.655  1.00 69.11      COFA C
HETATM  130  C53 PLA    13     -18.396 -65.000 166.095  1.00 68.75      COFA C
HETATM  131  C52 PLA    13     -19.136 -62.163 165.257  1.00 68.37      COFA C
HETATM  132  C7  PLA    13     -18.579 -60.569 170.091  1.00 70.30      COFA C
HETATM  133  C8  PLA    13     -18.838 -60.930 171.552  1.00 71.52      COFA C
HETATM  134  C9  PLA    13     -17.961 -61.529 172.372  1.00 72.16      COFA C
HETATM  135  C10 PLA    13     -16.602 -61.853 171.851  1.00 72.09      COFA C
HETATM  136  C11 PLA    13     -18.295 -61.963 173.783  1.00 73.27      COFA C
HETATM  137  H2  PLA    13     -18.182 -63.320 170.460  1.00  0.00      COFA H
HETATM  138 H53A PLA    13     -19.408 -65.354 165.863  1.00  0.00      COFA H
HETATM  139 H53B PLA    13     -17.879 -65.827 166.578  1.00  0.00      COFA H
HETATM  140 H53C PLA    13     -17.911 -64.752 165.151  1.00  0.00      COFA H
HETATM  141 H52A PLA    13     -18.512 -61.351 164.868  1.00  0.00      COFA H
HETATM  142 H52B PLA    13     -20.163 -61.776 165.248  1.00  0.00      COFA H
HETATM  143 H52C PLA    13     -19.087 -63.007 164.568  1.00  0.00      COFA H
HETATM  144  H7A PLA    13     -19.341 -59.862 169.749  1.00  0.00      COFA H
HETATM  145  H7B PLA    13     -17.639 -60.005 170.006  1.00  0.00      COFA H
HETATM  146  H8  PLA    13     -19.832 -60.712 171.939  1.00  0.00      COFA H
HETATM  147 H10A PLA    13     -15.820 -61.785 172.612  1.00  0.00      COFA H
HETATM  148 H10B PLA    13     -16.325 -61.269 170.974  1.00  0.00      COFA H
HETATM  149 H10C PLA    13     -16.651 -62.864 171.473  1.00  0.00      COFA H
HETATM  150 H11A PLA    13     -19.380 -61.945 173.926  1.00  0.00      COFA H
HETATM  151 H11B PLA    13     -17.878 -61.258 174.511  1.00  0.00      COFA H
HETATM  152 HCAP PLA    13     -17.935 -62.955 174.094  1.00 73.27      COFA H
HETATM  153  O   HOH  2000     -23.307 -62.228 164.611  1.00  0.00      WTXR O1+
HETATM  154  H1  HOH  2000     -23.326 -61.356 163.138  1.00  0.00      WTXR H
HETATM  155  H2  HOH  2000     -24.220 -62.566 164.727  1.00  0.00      WTXR H
HETATM  156  H   HOH  2000     -22.735 -63.012 164.612  1.00  0.00           H
ENDMOL
MODEL        3
ATOM      1  ND1 HIS A 215     -21.175 -58.751 167.316  1.00 25.00      ACHN N
ATOM      2  CG  HIS A 215     -21.089 -57.464 167.801  1.00 25.09      ACHN C
ATOM      3  CB  HIS A 215     -20.024 -57.071 168.775  1.00 24.58      ACHN C
ATOM      4  NE2 HIS A 215     -22.856 -57.667 166.428  1.00 24.53      ACHN N
ATOM      5  CD2 HIS A 215     -22.144 -56.797 167.235  1.00 22.58      ACHN C
ATOM      6  CE1 HIS A 215     -22.235 -58.837 166.501  1.00 25.01      ACHN C
ATOM      7  HD1 HIS A 215     -20.433 -59.461 167.421  1.00  0.00      ACHN H
ATOM      8 1HB  HIS A 215     -20.077 -57.694 169.674  1.00  0.00      ACHN H
ATOM      9 2HB  HIS A 215     -20.178 -56.039 169.106  1.00  0.00      ACHN H
ATOM     10  HD2 HIS A 215     -22.444 -55.769 167.359  1.00  0.00      ACHN H
ATOM     11  HE1 HIS A 215     -22.531 -59.740 165.984  1.00  0.00      ACHN H
ATOM     12 HCAP HIS A 215     -18.997 -57.171 168.389  1.00 24.58      ACHN H
ATOM     13  CB  TYR A 246     -19.846 -60.007 158.197  1.00 38.96      ACHN C
ATOM     14  CG  TYR A 246     -20.685 -60.460 159.374  1.00 40.29      ACHN C
ATOM     15  CD1 TYR A 246     -22.017 -60.048 159.502  1.00 41.55      ACHN C
ATOM     16  CE1 TYR A 246     -22.833 -60.577 160.488  1.00 43.96      ACHN C
ATOM     17  CZ  TYR A 246     -22.332 -61.516 161.382  1.00 44.22      ACHN C
ATOM     18  OH  TYR A 246     -23.239 -62.102 162.223  1.00 47.23      ACHN O
ATOM     19  CD2 TYR A 246     -20.171 -61.334 160.342  1.00 41.81      ACHN C
ATOM     20  CE2 TYR A 246     -20.981 -61.859 161.351  1.00 43.05      ACHN C
ATOM     21 1HB  TYR A 246     -18.789 -60.150 158.429  1.00  0.00      ACHN H
ATOM     22 2HB  TYR A 246     -20.001 -58.938 158.014  1.00  0.00      ACHN H
ATOM     23  HD1 TYR A 246     -22.450 -59.348 158.794  1.00  0.00      ACHN H
ATOM     24  HE1 TYR A 246     -23.880 -60.322 160.540  1.00  0.00      ACHN H
ATOM     25  HH  TYR A 246     -26.005 -60.351 161.897  1.00  0.00      ACHN H
ATOM     26  HD2 TYR A 246     -19.140 -61.661 160.271  1.00  0.00      ACHN H
ATOM     27  HE2 TYR A 246     -20.581 -62.572 162.068  1.00  0.00      ACHN H
ATOM     28 HCAP TYR A 246     -20.087 -60.491 157.232  1.00 38.96      ACHN H
ATOM     29  ND1 HIS A 252     -16.952 -69.492 167.107  1.00 39.76      ACHN N
ATOM     30  CG  HIS A 252     -17.056 -69.606 165.732  1.00 38.25      ACHN C
ATOM     31  CB  HIS A 252     -17.105 -68.417 164.811  1.00 36.71      ACHN C
ATOM     32  NE2 HIS A 252     -17.004 -71.632 166.588  1.00 39.13      ACHN N
ATOM     33  CD2 HIS A 252     -17.103 -70.937 165.396  1.00 38.51      ACHN C
ATOM     34  CE1 HIS A 252     -16.922 -70.714 167.588  1.00 39.96      ACHN C
ATOM     35 1HB  HIS A 252     -18.003 -67.820 165.012  1.00  0.00      ACHN H
ATOM     36 2HB  HIS A 252     -17.178 -68.767 163.777  1.00  0.00      ACHN H
ATOM     37  HD2 HIS A 252     -17.197 -71.440 164.450  1.00  0.00      ACHN H
ATOM     38  HE2 HIS A 252     -17.040 -72.634 166.699  1.00  0.00           H
ATOM     39  HE1 HIS A 252     -16.864 -70.974 168.633  1.00  0.00           H
ATOM     40 HCAP HIS A 252     -16.261 -67.703 164.868  1.00 36.71      ACHN H
ATOM     41  CB  SER A 264     -15.566 -68.209 169.880  1.00 44.42      ACHN C
ATOM     42  OG  SER A 264     -15.892 -67.528 168.698  1.00 44.92      ACHN O
ATOM     43 1HB  SER A 264     -14.636 -67.782 170.278  1.00  0.00      ACHN H
ATOM     44 2HB  SER A 264     -15.382 -69.277 169.695  1.00  0.00      ACHN H
ATOM     45  HG1 SER A 264     -16.429 -68.129 168.129  1.00  0.00      ACHN H
ATOM     46 HCAP SER A 264     -16.285 -68.139 170.718  1.00 44.42      ACHN H
ATOM     47  ND1 HIS A 272     -26.452 -60.947 166.819  1.00 26.75      ACHN N
ATOM     48  CG  HIS A 272     -26.805 -60.137 167.883  1.00 27.26      ACHN C
ATOM     49  CB  HIS A 272     -27.623 -60.647 169.048  1.00 27.15      ACHN C
ATOM     50  NE2 HIS A 272     -25.679 -58.959 166.304  1.00 26.38      ACHN N
ATOM     51  CD2 HIS A 272     -26.309 -58.899 167.543  1.00 27.24      ACHN C
ATOM     52  CE1 HIS A 272     -25.798 -60.215 165.898  1.00 26.68      ACHN C
ATOM     53  HD1 HIS A 272     -26.658 -61.943 166.747  1.00  0.00      ACHN H
ATOM     54 1HB  HIS A 272     -28.183 -61.549 168.783  1.00  0.00      ACHN H
ATOM     55 2HB  HIS A 272     -28.368 -59.893 169.316  1.00  0.00      ACHN H
ATOM     56  HD2 HIS A 272     -26.412 -57.964 168.074  1.00  0.00      ACHN H
ATOM     57  HE1 HIS A 272     -25.443 -60.599 164.956  1.00  0.00      ACHN H
ATOM     58 HCAP HIS A 272     -27.004 -60.868 169.933  1.00 27.15      ACHN H
TER      59      HIS A 272
ATOM     60  ND1 HIS D 214     -27.106 -54.303 166.317  1.00 22.44      DCHN N
ATOM     61  CG  HIS D 214     -26.359 -54.406 167.472  1.00 22.88      DCHN C
ATOM     62  CB  HIS D 214     -26.624 -53.592 168.695  1.00 22.12      DCHN C
ATOM     63  NE2 HIS D 214     -25.689 -55.941 165.986  1.00 22.46      DCHN N
ATOM     64  CD2 HIS D 214     -25.476 -55.425 167.249  1.00 22.73      DCHN C
ATOM     65  CE1 HIS D 214     -26.691 -55.245 165.461  1.00 23.12      DCHN C
ATOM     66  HD1 HIS D 214     -27.965 -53.716 166.193  1.00  0.00      DCHN H
ATOM     67 1HB  HIS D 214     -26.430 -52.527 168.520  1.00  0.00      DCHN H
ATOM     68 2HB  HIS D 214     -25.954 -53.909 169.499  1.00  0.00      DCHN H
ATOM     69  HD2 HIS D 214     -24.725 -55.828 167.911  1.00  0.00      DCHN H
ATOM     70  HE1 HIS D 214     -27.144 -55.420 164.496  1.00  0.00      DCHN H
ATOM     71 HCAP HIS D 214     -27.666 -53.663 169.046  1.00 22.12      DCHN H
ATOM     72  ND1 HIS D 268     -22.993 -54.653 162.271  1.00 25.06      DCHN N
ATOM     73  CG  HIS D 268     -21.849 -54.640 163.047  1.00 23.79      DCHN C
ATOM     74  CB  HIS D 268     -20.649 -53.812 162.676  1.00 22.63      DCHN C
ATOM     75  NE2 HIS D 268     -23.421 -55.969 163.975  1.00 25.05      DCHN N
ATOM     76  CD2 HIS D 268     -22.138 -55.463 164.105  1.00 24.62      DCHN C
ATOM     77  CE1 HIS D 268     -23.906 -55.448 162.859  1.00 25.67      DCHN C
ATOM     78  HD1 HIS D 268     -23.109 -54.145 161.391  1.00  0.00      DCHN H
ATOM     79 1HB  HIS D 268     -20.536 -53.736 161.588  1.00  0.00      DCHN H
ATOM     80 2HB  HIS D 268     -19.743 -54.282 163.070  1.00  0.00      DCHN H
ATOM     81  HD2 HIS D 268     -21.505 -55.742 164.933  1.00  0.00      DCHN H
ATOM     82  HE1 HIS D 268     -24.889 -55.620 162.449  1.00  0.00      DCHN H
ATOM     83 HCAP HIS D 268     -20.739 -52.802 163.098  1.00 22.63      DCHN H
TER      84      HIS D 268
HETATM   85 FE   FE     10     -24.544 -57.451 165.237  1.00 26.63      COFAFe2+
HETATM   86  C   BCT    11     -24.379 -58.299 162.136  1.00 40.47      COFA C
HETATM   87  O1  BCT    11     -24.062 -57.724 161.172  1.00 39.89      COFA O
HETATM   88  O2  BCT    11     -25.920 -59.525 161.376  1.00 42.00      COFA O
HETATM   89  O3  BCT    11     -24.477 -58.624 163.283  1.00 39.12      COFA O1-
HETATM   90  HO2 BCT    11     -26.102 -59.805 160.432  1.00  0.00      COFA H
HETATM   91  C4  PLA    12     -31.029 -49.512 164.809  1.00 23.59      COFA C
HETATM   92  O1  PLA    12     -31.434 -48.386 164.420  1.00 23.08      COFA O
HETATM   93  C3  PLA    12     -30.555 -49.696 166.190  1.00 23.80      COFA C
HETATM   94  C2  PLA    12     -29.992 -50.885 166.547  1.00 22.13      COFA C
HETATM   95  C1  PLA    12     -29.905 -51.997 165.634  1.00 23.19      COFA C
HETATM   96  O2  PLA    12     -29.378 -53.102 165.970  1.00 22.96      COFA O
HETATM   97  C6  PLA    12     -30.484 -51.865 164.306  1.00 24.04      COFA C
HETATM   98  C5  PLA    12     -31.019 -50.670 163.903  1.00 22.98      COFA C
HETATM   99  C53 PLA    12     -30.448 -53.102 163.450  1.00 23.29      COFA C
HETATM  100  C52 PLA    12     -31.612 -50.480 162.535  1.00 23.40      COFA C
HETATM  101  C7  PLA    12     -30.755 -48.560 167.174  1.00 25.03      COFA C
HETATM  102  C8  PLA    12     -29.536 -47.711 167.442  1.00 26.10      COFA C
HETATM  103  C9  PLA    12     -29.351 -46.412 167.156  1.00 26.13      COFA C
HETATM  104  C10 PLA    12     -30.349 -45.567 166.402  1.00 26.57      COFA C
HETATM  105  C11 PLA    12     -28.097 -45.715 167.621  1.00 25.98      COFA C
HETATM  106  H2  PLA    12     -29.640 -51.060 167.561  1.00  0.00      COFA H
HETATM  107 H53A PLA    12     -30.632 -53.990 164.060  1.00  0.00      COFA H
HETATM  108 H53B PLA    12     -29.457 -53.242 162.994  1.00  0.00      COFA H
HETATM  109 H53C PLA    12     -31.180 -53.063 162.643  1.00  0.00      COFA H
HETATM  110 H52A PLA    12     -30.905 -50.721 161.734  1.00  0.00      COFA H
HETATM  111 H52B PLA    12     -31.936 -49.448 162.417  1.00  0.00      COFA H
HETATM  112 H52C PLA    12     -32.472 -51.132 162.369  1.00  0.00      COFA H
HETATM  113  H7A PLA    12     -31.082 -49.002 168.123  1.00  0.00      COFA H
HETATM  114  H7B PLA    12     -31.575 -47.939 166.816  1.00  0.00      COFA H
HETATM  115  H8  PLA    12     -28.732 -48.226 167.972  1.00  0.00      COFA H
HETATM  116 H10A PLA    12     -30.829 -44.822 167.052  1.00  0.00      COFA H
HETATM  117 H10B PLA    12     -31.132 -46.170 165.941  1.00  0.00      COFA H
HETATM  118 H10C PLA    12     -29.844 -45.003 165.605  1.00  0.00      COFA H
HETATM  119 H11A PLA    12     -27.608 -45.159 166.809  1.00  0.00      COFA H
HETATM  120 H11B PLA    12     -27.390 -46.455 168.014  1.00  0.00      COFA H
HETATM  121 HCAP PLA    12     -28.288 -45.007 168.426  1.00 25.98      COFA H
HETATM  122  C4  PLA    13     -18.768 -61.485 167.644  1.00 69.14      COFA C
HETATM  123  O1  PLA    13     -19.077 -60.348 167.228  1.00 69.06      COFA O
HETATM  124  C3  PLA    13     -18.524 -61.739 169.085  1.00 69.69      COFA C
HETATM  125  C2  PLA    13     -18.282 -63.022 169.428  1.00 69.24      COFA C
HETATM  126  C1  PLA    13     -18.170 -64.112 168.454  1.00 69.21      COFA C
HETATM  127  O2  PLA    13     -17.878 -65.242 168.847  1.00 68.98      COFA O
HETATM  128  C6  PLA    13     -18.430 -63.839 167.022  1.00 69.03      COFA C
HETATM  129  C5  PLA    13     -18.731 -62.567 166.650  1.00 69.11      COFA C
HETATM  130  C53 PLA    13     -18.397 -65.009 166.092  1.00 68.75      COFA C
HETATM  131  C52 PLA    13     -19.125 -62.170 165.251  1.00 68.37      COFA C
HETATM  132  C7  PLA    13     -18.577 -60.575 170.088  1.00 70.30      COFA C
HETATM  133  C8  PLA    13     -18.836 -60.934 171.549  1.00 71.52      COFA C
HETATM  134  C9  PLA    13     -17.960 -61.532 172.369  1.00 72.16      COFA C
HETATM  135  C10 PLA    13     -16.602 -61.858 171.848  1.00 72.09      COFA C
HETATM  136  C11 PLA    13     -18.293 -61.963 173.782  1.00 73.27      COFA C
HETATM  137  H2  PLA    13     -18.180 -63.328 170.459  1.00  0.00      COFA H
HETATM  138 H53A PLA    13     -19.410 -65.361 165.860  1.00  0.00      COFA H
HETATM  139 H53B PLA    13     -17.879 -65.836 166.573  1.00  0.00      COFA H
HETATM  140 H53C PLA    13     -17.915 -64.760 165.147  1.00  0.00      COFA H
HETATM  141 H52A PLA    13     -18.492 -61.365 164.862  1.00  0.00      COFA H
HETATM  142 H52B PLA    13     -20.148 -61.773 165.233  1.00  0.00      COFA H
HETATM  143 H52C PLA    13     -19.084 -63.014 164.563  1.00  0.00      COFA H
HETATM  144  H7A PLA    13     -19.338 -59.868 169.745  1.00  0.00      COFA H
HETATM  145  H7B PLA    13     -17.637 -60.012 170.002  1.00  0.00      COFA H
HETATM  146  H8  PLA    13     -19.830 -60.714 171.936  1.00  0.00      COFA H
HETATM  147 H10A PLA    13     -15.818 -61.792 172.608  1.00  0.00      COFA H
HETATM  148 H10B PLA    13     -16.324 -61.273 170.972  1.00  0.00      COFA H
HETATM  149 H10C PLA    13     -16.652 -62.869 171.468  1.00  0.00      COFA H
HETATM  150 H11A PLA    13     -19.378 -61.942 173.927  1.00  0.00      COFA H
HETATM  151 H11B PLA    13     -17.873 -61.258 174.508  1.00  0.00      COFA H
HETATM  152 HCAP PLA    13     -17.934 -62.955 174.094  1.00 73.27      COFA H
HETATM  153  O   HOH  2000     -23.309 -62.225 164.808  1.00  0.00      WTXR O1+
HETATM  154  H1  HOH  2000     -22.866 -62.269 163.109  1.00  0.00      WTXR H
HETATM  155  H2  HOH  2000     -24.243 -62.509 164.719  1.00  0.00      WTXR H
HETATM  156  H   HOH  2000     -22.900 -62.907 165.364  1.00  0.00           H
ENDMOL
